# Supplementary material for: SWEET11b transports both sugar and cytokinin in developing barley grains
Source: Plant Cell. 2023 Mar 1;35(6):2186–207. doi: 10.1093/plcell/koad055 (PMC10226576; doi:10.1093/plcell/koad055)
Supplement: koad055_Supplementary_Data [file koad055_supplementary_data.zip]

Archive with 7 entries (7 files):
- Author_Revisions_Checklist.pdf
- Movie1.mp4
- Movie2.mp4
- Supplemental Data Set S9.xlsx
- Supplemental Data Sets S1S8.xlsx
- TPC2022RA00967DR1_Supplemental_Data.pdf
- tpc22.00967.PeerReviewReport.pdf
