# Supplementary material for: SWEET11b transports both sugar and cytokinin in developing barley grains
Source: Plant Cell. 2023 Mar 1;35(6):2186–207. doi: 10.1093/plcell/koad055 (PMC10226576; doi:10.1093/plcell/koad055)
Supplement: koad055_Supplementary_Data [file koad055_supplementary_data.zip › Supplemental Data Set S9.xlsx]

## Sheet: Fig.1C-E
Supplemental Data. Radchuk et al. (2023). Plant Cell.
Original data to Fig. 1C-E. Expression data for HvSWEET11b, HvSWEE15a and HvSWEET4.
relative units
	HvSWEET11b		tissue	biol rep 1	biol rep 2	biol rep 3	ave	sd
		1 DAF	Nucellus/NP	0	0	0.00631488	0.00210496	0.0036459
			ETC				n.a.
			ES				n.a.
			Chlorenchyme				n.a.
			MVB	0.0834808	0.133991	0.45348	0.223651	0.200634
		3 DAF	Nucellus/NP	3.31129	5.67081	8.98411	5.98874	2.84974
			ETC	0.0841175	0.036026	0.0627467	0.0609634	0.0240953
			ES				n.a.
			Chlorenchyme	0.0213902	0.0595228	0.0809804	0.0539645	0.0301815
			MVB	0.11004	0.114835	0.179209	0.134695	0.0386248
		5 DAF	Nucellus/NP	15.8792	6.14802	11.9712	11.3328	4.89691
			ETC	n.d.	n.d.	n.d.	n.d.
			ES	0	0.00129533	0.00111431	0.000803215	0.000701468
			Chlorenchyme	0.0881388	0.0756723	0.0981772	0.0873294	0.0112743
			MVB	0.803269	1.52985	1.91196	1.41502	0.563192
		7 DAF	Nucellus/NP	35.8887	32.9468	69.4992	46.1116	20.3077
			ETC	0.0309663	0.0173043	0.0162874	0.0215193	0.00819711
			ES	n.d.	n.d.	n.d.	n.d.
			Chlorenchyme	0.0889205	0.106055	0.0622893	0.085755	0.022054
			MVB	0.563683	0.897735	1.03086	n.a.	0.240683
		10 DAF	Nucellus/NP	69.0079	112.733	118.26	100	26.9818
			ETC	0.0281027	0.0649376	0.0778557	0.0569653	0.0258168
			ES	0.00581059	0.0130638	0	0.00629146	0.00654516
			Chlorenchyme	1.85397	0.429518	2.19288	1.49212	0.935715
			MVB	9.39823	9.93049	14.3765	11.2351	2.73356
		14 DAF	Nucellus/NP	124.062	153.662	141.076	139.6	14.855
			ETC	n.d.	n.d.	n.d.	n.d.
			ES	0.00390889	0.0164896	0.022838	0.0144122	0.00963404
			Chlorenchyme				n.a.	#DIV/0!
			MVB	3.6292	3.12171	3.05977	3.27022	0.31242
	HvSWEET15a		tissue	biol rep 1	biol rep 2	biol rep 3	ave	sd
		1 DAF	Nucellus/NP	0.00369211	0	0.0170206	0.00690425	0.00895342
			ETC				n.a.
			ES				n.a.
			Chlorenchyme				n.a.
			MVB	0.03209	0.0470586	0.0722734	0.050474	0.0203083
		3 DAF	Nucellus/NP	1.25773	1.41082	1.04351	1.23735	0.184503
			ETC	0.00908696	0.0702282	0.0250834	0.0347995	0.0317075
			ES				n.a.
			Chlorenchyme	n.d.	n.d.	n.d	n.d.
			MVB	0.013084	0.00147277	0.00145562	0.00533746	0.00670869
		5 DAF	Nucellus/NP	3.39165	2.76582	1.30226	2.48658	1.07232
			ETC	n.d.	n.d.	n.d.	n.d.
			ES	0.000534621	7.96087e-05	0.000258239	0.000290823	0.000229249
			Chlorenchyme	0.339165	0.276582	0.130226	0.248658	0.107232
			MVB	0.00382027	0.00399007	0.00850648	0.00543894	0.00265792
		7 DAF	Nucellus/NP	2.51578	1.69162	3.33601	2.51447	0.822192
			ETC	0	0	0.00108708	0.000362359	0.000627624
			ES	0	0	0.00108708	0.000362359	0.000627624
			Chlorenchyme	0.222835	0.174499	0.200496	0.199277	0.0241911
			MVB	0.0112537	0.0128793	0.0129577	0.0123636	0.000961989
		10 DAF	Nucellus/NP	9.16999	7.17317	7.50597	7.94971	1.06982
			ETC	n.d.	n.d.	n.d	n.d.
			ES	0.493305	0.653982	0.925027	0.690772	0.218199
			Chlorenchyme	0.427024	0.588106	0.475607	0.496912	0.0826277
			MVB	0.526799	0.267528	0.202057	0.332128	0.171739
		14 DAF	Nucellus/NP	1.71966	1.96346	2.66159	2.1149	0.488886
			ETC	1.60724	1.3779	0.997686	1.32761	0.307872
			ES	0.523897	0.791429	0.565346	0.626891	0.143994
			Chlorenchyme				n.a.
			MVB	0.0349694	0.0392243	0.0530726	n.a.	0.00946575
	HvSWEET4		tissue	biol rep 1	biol rep 2	biol rep 3	ave	sd
		1 DAF	Nucellus/NP	58.1744	59.5829	58.0881	58.6151	0.839191
			ETC				n.a.
			ES				n.a.
			Chlorenchyme				n.a.
			MVB	0.58267	0.462028	0.60755	0.550749	0.0778356
		3 DAF	Nucellus/NP	14.3679	19.343	15.9187	16.5432	2.54567
			ETC	0.371379	0.682979	0.582272	0.545543	0.159014
			ES				n.a.
			Chlorenchyme	0.419421	0.425735	0.572181	0.472445	0.0864314
			MVB	0.685026	0.580314	1.12041	0.795251	0.286425
		5 DAF	Nucellus/NP	4.68001	2.68047	4.95488	4.10512	1.24142
			ETC	37.8839	56.1701	54.8722	49.6421	10.2035
			ES	0.436961	0.805558	0.557595	0.600038	0.187928
			Chlorenchyme	1.52437	1.3415	1.82135	1.56241	0.242176
			MVB	1.0142	0.809363	2.1205	1.31469	0.70533
		7 DAF	Nucellus/NP	1.14025	1.78155	1.42105	1.44762	0.32147
			ETC	76.971	103.607	102.995	94.5241	15.2045
			ES	10.3482	7.87939	10.9178	9.71513	1.61511
			Chlorenchyme	1.31714	1.46997	1.56509	1.45073	0.125088
			MVB				n.a.
		10 DAF	Nucellus/NP	12.3879	6.97942	10.4424	9.93658	2.73951
			ETC	131.505	138.171	122.776	130.818	7.72077
			ES	0.603677	0.87091	0.948893	0.807827	0.181047
			Chlorenchyme	2.48194	2.10245	1.82773	2.13737	0.328498
			MVB	1.16126	1.21829	2.22606	1.5352	0.598977
		14 DAF	Nucellus/NP	15.2715	15.6288	11.1884	14.0296	2.46701
			ETC	133.89	132.147	138.995	135.011	3.55903
			ES	0.141255	0.670342	0	0.270532	0.353375
			Chlorenchyme				n.a.
			MVB				n.a.

## Sheet: Fig.2A,B
Supplemental Data. Radchuk et al. (2023). Plant Cell.
Original data to Fig. 2A, B. Ability of SWEET proteins to transfer sucrose and glucose in Xenopus oocytes.
		Sucrose (pmol/oocyte)	10mM sucrose assay														Post-Hoc Test with Bonferroni correction
			biol. repetition (oocyte)														Group 1	Group 2	lower limits for 95% confidence intervals	difference between the estimated group means	upper limits for 95% confidence intervals	p-Value
		protein	1	2	3	4	5			One-Way ANOVA							HvSWEET4	HvSWEET11b	-2265.28	-2148.16	-2031.04	9.7074e-23
		HvSWEET4	21.45	20.19	21.45	30.28	25.24			'Source'	'SS'	'df'	'MS'	'F'	'Prob>F'		HvSWEET4	HvSWEET15a	-189.029	-71.912	45.2053	0.670985
		HvSWEET11b	2295.15	2174.02	2052.89	2295.77	2041.57			'Columns'	1.74848e+07	4	4.3712e+06	1267.58	9.60888e-24		HvSWEET4	AtSWEET15	-303.603	-186.486	-69.3687	0.000654682
		HvSWEET15a	90.8	88.06	83.35	105.49	110.47			'Error'	68969	20	3448.45				HvSWEET4	mock-inj.	-116.357	0.76	117.877	1
		AtSWEET15	172.86	230.9	267.49	176.65	203.14			'Total'	1.75538e+07	24					HvSWEET11b	HvSWEET15a	1959.13	2076.25	2193.36	1.91036e-22
		mock-inj.	29.02	17.66	10.09	22.71	35.33										HvSWEET11b	AtSWEET15	1844.55	1961.67	2078.79	5.90195e-22
																	HvSWEET11b	mock-inj.	2031.8	2148.92	2266.04	9.63936e-23
																	HvSWEET15a	AtSWEET15	-231.691	-114.574	2.54331	0.0584112
																	HvSWEET15a	mock-inj.	-44.4453	72.672	189.789	0.644899
		Glucose (pmol/oocyte)	10mM Glucose assay														AtSWEET15	mock-inj.	70.1287	187.246	304.363	0.000624635
			biol. repetition (oocyte)
		protein	1	2	3	4	5			One-Way ANOVA							Post-Hoc Test with Bonferroni correction
		HvSWEET4	1346.51	1137.72	1379.5	1633.77	1182.69			'Source'	'SS'	'df'	'MS'	'F'	'Prob>F'		HvSWEET4	HvSWEET11b	233.167	460.468	687.769	3.11898e-05
		HvSWEET11b	923.58	889.18	809.45	940.42	815.22			'Columns'	4.06253e+07	4	1.01563e+07	781.899	1.17324e-21		HvSWEET4	HvSWEET15a	900.973	1128.27	1355.58	1.09425e-11
		HvSWEET15a	175.06	223.13	232.85	212.22	195.56			'Error'	259786	20	12989.3	[]	[]		HvSWEET4	AtSWEET1	-2485.19	-2257.88	-2030.58	1.79915e-17
		AtSWEET1	3411.5	3768.19	3726.15	3515.96	3547.81			'Total'	4.0885e+07	24	[]	[]	[]		HvSWEET4	mock-inj.	1043.26	1270.56	1497.86	1.18636e-12
		mock-inj.	54.78	67.52	67.52	67.52	70.06										HvSWEET11b	HvSWEET15a	440.505	667.806	895.107	1.12478e-07
																	HvSWEET11b	AtSWEET1	-2945.65	-2718.35	-2491.05	4.66386e-19
																	HvSWEET11b	mock-inj.	582.789	810.09	1037.39	4.29085e-09
																	HvSWEET15a	AtSWEET1	-3613.46	-3386.16	-3158.86	6.04235e-21
																	HvSWEET15a	mock-inj.	-85.0172	142.284	369.585	0.623632
																	AtSWEET1	mock-inj.	3301.14	3528.44	3755.74	2.67076e-21

## Sheet: Fig.2C,D
Supplemental Data. Radchuk et al. (2023). Plant Cell.
Original data to Fig. 2C and D. The uptake over time of 14C-sucrose mediated by HvSWEET11b and 14C-glucose mediated by HvSWEET11b and HvSWEET4.
		Sucrose (pmol/oocyte)
				biological repetition (oocyte)
		min	expressed protein	1	2	3	4	5	6
		5	mock-inj.	0	1.26	0	1.26	1.26	2.52
		10	mock-inj.	1.26	2.52	1.26	3.79	1.26	2.52
		40	mock-inj.	8.83	11.36	7.57	3.79	8.83	8.83
		60	mock-inj.	8.83	11.36	12.62	3.79	12.62	20.19
		120	mock-inj.	27.76	11.36	21.45	8.83	12.62	20.19
											Two-Tailed T-Test
		5	HvSWEET11b	317.97	336.89	261.19	306.61	259.92	278.85		6.59246e-10
		10	HvSWEET11b	436.57	444.14	475.69	503.44	623.31	532.47		7.03628e-09
		40	HvSWEET11b	1240.32	1424.53	1318.55	1390.47	1332.42	1328.64		1.96775e-13
		60	HvSWEET11b	1791.71	1895.17	1396.77	1606.23	1586.04	1468.7		1.42303e-09
		120	HvSWEET11b	1967.09	1835.87	2334.27	2278.75	2224.49	2148.79		1.1983e-10
		Glucose (pmol/oocyte)
				biological repetition (oocyte)
		min	expressed protein	1	2	3	4	5	6
											One-Way ANOVA (5 min)							Post-Hoc Test with Bonferroni correction
		5	mock-inj.	6.88	5.61	3.06	9.43	5.61	8.15		'Source'	'SS'	'df'	'MS'	'F'	'Prob>F'		Group 1	Group 2	lower limits for 95% confidence intervals	difference between the estimated group means	upper limits for 95% confidence intervals	p-Value
		10	mock-inj.	19.62	8.15	14.52	17.07	9.43	0.51		'Groups'	75013.2	2	37506.6	110.136	2.72177e-09		mock-inj.	HvSWEET4	-186.491	-157.535	-128.579	1.84639e-09
		30	mock-inj.	31.08	23.44	24.71	18.34	10.7	15.8		'Error'	4767.67	14	340.548				mock-inj.	HvSWEET11b	-96.5247	-66.1553	-35.786	0.000112043
		60	mock-inj.	24.71	23.44	34.9	18.34	31.08	10.7		'Total'	79780.9	16					HvSWEET4	HvSWEET11b	61.0103	91.3797	121.749	3.17889e-06
		120	mock-inj.	52.74	11.97	14.52	75.67	33.63	47.64
											One-Way ANOVA (10 min)
		5	HvSWEET4	187.77	190.32	135.54	138.09	141.91	190.32		'Source'	'SS'	'df'	'MS'	'F'	'Prob>F'		mock-inj.	HvSWEET4	-304.545	-267.517	-230.488	1.40563e-11
		10	HvSWEET4	308.79	240	266.75	262.93	334.27	261.66		'Columns'	214783	2	107391	189.444	2.26666e-11		mock-inj.	HvSWEET11b	-175.459	-138.43	-101.401	1.36679e-07
		30	HvSWEET4	754.66	1036.19	850.2	692.24	712.62	648.92		'Error'	8503.14	15	566.876				HvSWEET4	HvSWEET11b	92.0579	129.087	166.115	3.40559e-07
		60	HvSWEET4	1429.82	1270.59	1419.63	1201.8	1248.93	1476.96		'Total'	223286	17
		120	HvSWEET4	2334.29	2008.17	2832.39	2631.11	2601.81
											One-Way ANOVA (30 min)
		5	HvSWEET11b	96.05	62.93	60.38	68.03	75.67			'Source'	'SS'	'df'	'MS'	'F'	'Prob>F'		mock-inj.	HvSWEET4	-903.687	-761.793	-619.9	9.74179e-10
		10	HvSWEET11b	143.19	177.58	144.46	168.66	145.73	120.26		'Columns'	1.74971e+06	2	874857	105.1	1.50118e-09		mock-inj.	HvSWEET11b	-476.084	-334.19	-192.296	3.95024e-05
		30	HvSWEET11b	299.88	307.52	339.37	489.69	355.93	336.82		'Error'	124861	15	8324.07				HvSWEET4	HvSWEET11b	285.71	427.603	569.497	2.15696e-06
		60	HvSWEET11b	842.56	479.5	718.99	832.37	680.77	501.15		'Total'	1.87457e+06	17
		120	HvSWEET11b	1434.92	1197.97	1252.75	1011.98	1217.08	1229.82
											One-Way ANOVA (60 min)
											'Source'	'SS'	'df'	'MS'	'F'	'Prob>F'		mock-inj.	HvSWEET4	-1492	-1317.43	-1142.85	7.47388e-12
											'Columns'	5.20702e+06	2	2.60351e+06	206.633	1.21014e-11		mock-inj.	HvSWEET11b	-826.6	-652.028	-477.456	1.38346e-07
											'Error'	188995	15	12599.7				HvSWEET4	HvSWEET11b	490.826	665.398	839.97	1.05811e-07
											'Total'	5.39601e+06	17
											One-Way ANOVA (120 min)
											'Source'	'SS'	'df'	'MS'	'F'	'Prob>F'		mock-inj.	HvSWEET4	-2753.1	-2442.19	-2131.29	1.33004e-11
											'Groups'	1.62879e+07	2	8.14395e+06	228.174	2.06993e-11		mock-inj.	HvSWEET11b	-1481.16	-1184.72	-888.287	9.97461e-08
											'Error'	499685	14	35691.8				HvSWEET4	HvSWEET11b	946.561	1257.47	1568.37	8.57989e-08
											'Total'	1.67876e+07	16

## Sheet: Fig.2E
Supplemental Data. Radchuk et al. (2023). Plant Cell.
Original data to Fig. 2E. The export of 14C-sucrose mediated by HvSWEET11b following its injection into oocytes.
		Sucrose (pmol/oocyte)
				biological repetition (oocytes)
		min	oocytes	1	2	3	4	ave	sd
		2	mock external	0	0	0	0	0	0
		2	mock internal	1132.49	1046.1	1342.34	1149.44	1167.59	124.978
		2	HvSWEET11b ex	0	0	0	0	0	0
		2	HvSWEET11b in	812.931	880.763	986.222	766.296	861.553	95.4801
		15	mock external	-3.17965	1.05988	3.17965		0.353294	3.238
		15	mock internal	1298.89	1161.1	1079.49		1179.83	110.89
		15	HvSWEET11b ex	216.216	335.983	351.881	198.198	275.57	79.5454
		15	HvSWEET11b in	540.011	510.864	523.052	420.244	498.543	53.5501
		30	mock external	-2.11977	7.41918	7.41918	0	3.17965	4.97129
		30	mock internal	1180.18	1418.65	1011.13	939.057	1137.25	213.087
		30	HvSWEET11b ex	501.325	644.409	581.876	425.013	538.156	95.4969
		30	HvSWEET11b in	294.118	370.429	273.98	346.052	321.145	44.7375
		70	mock external	12.7186	3.17965	14.8384	0	7.68415	7.20799
		70	mock internal	1029.68	984.102	1238.47	1031.8	1071.01	113.788
		70	HvSWEET11b ex	671.966	591.415	816.11		693.164	113.838
		70	HvSWEET11b in	182.83	145.204	201.378	134.605	166.004	31.3738

## Sheet: Fig.2F
Supplemental Data. Radchuk et al. (2023). Plant Cell.
Original Data to Fig. 2F. Testing HvSWEETs for glucose and sucrose at pH 5.4 and 7.4.
	(pmol glucose)		biological repetition (oocytes)
			1	2	3	4	5	6	ave	sd	ttest
	mock-inj.	pH 5.5	183.441	67.5166	80.2556	40.7647	30.5736	59.8732	77.0708	55.1217
		pH 7.4	263.697	24.2041	76.4339	67.5166	110.829	85.3512	104.672	82.8893	0.512435
	HvSWEET4	pH 5.5	1707.02	1620.4	1560.53	1778.36	2137.6	1305.75	1684.94	274.791
		pH 7.4	1003.83	943.959	1127.4	959.245	1053.51	929.946	1002.98	75.8485	0.000159465
	HvSWEET11b	pH 5.5	484.081	793.639	541.407	515.929	484.081	508.285	554.57	119.08
		pH 7.4	656.058	389.813	640.771	621.662	757.97	824.212	648.414	148.738	0.255408
	(pmol sucrose)
			1	2	3	4	5	6	ave	sd	ttest
	mock-inj.	pH 5.5	63.0883	46.6853	18.9265	26.4971	65.6118	29.0206	41.6383	19.8222
		pH 7.4	58.0412	51.7324	17.6647	73.1824	66.8736	42.9	51.7324	19.8382	0.398656
	HvSWEET11b	pH 5.5	1493.93	1427.06	1538.09	1365.23	1396.77	1408.13	1438.2	65.0436
		pH 7.4	1242.84	1616.32	1475	1607.49	1478.79	1612.54	1505.5	144.758	0.323421

## Sheet: Fig.3A
Supplemental Data. Radchuk et al. (2023). Plant Cell.
Original Data to Fig.3A. qRT-PCR assay of the HvSWEET11b expression in the transgenic HvSWEET11b-repressed developing grains compared to the wild type.
relative unit
	HvSWEET11b		biological repetition
		plant line	1	2	3	4	ave	sd	ttest
	6 DAF	WT	0.878758	1.22179	0.860665	0.987813	0.987257	0.166137
		SW11i-11	0.603242	0.716231	0.481779	0.642527	0.610945	0.0980232	0.00796877
		SW11i-14	0.788763	0.771803	0.704935	0.820166	0.771417	0.0486394	0.0469285
		SW11i-19	0.421534	0.762344	0.759198	0.794658	0.684433	0.175998	0.0463772
	12 DAF	WT	2.01857	1.90697	2.12543	1.95754	2.00213	0.0940168
		SW11i-11	1.66532	0.984738	1.50189	1.46447	1.4041	0.292863	0.00809059
		SW11i-14	1.00907	1.73114	1.46731	1.64257	1.46252	0.321568	0.018109
		SW11i-19	1.33499	1.60034	1.50326	1.59071	1.50733	0.122908	0.00068846
	18 DAF	WT	1.34406	1.30981	1.16258	1.49623	1.32817	0.136933
		SW11i-11	0.944142	0.773846	0.713179	0.687748	0.779729	0.115406	0.000865279
		SW11i-14	1.31423	0.995557	0.888929	0.950937	1.03741	0.189651	0.0474199
		SW11i-19	0.773693	0.69065	0.608577	0.404925	0.619461	0.158113	0.000504719

## Sheet: Fig.3B
Supplemental Data. Radchuk et al. (2023). Plant Cell.
Original Data to Fig. 3B. Thousand grain weight.
	thousand grain weight, g	biological repetition
	plant line	1	2	3	4	5	6	7	8	9	ave	sd	ttest
	WT	33.1183	34	38.5813	42.9126	37.9762	33.6585	43.3333	39.1034	35.7895	37.6081	3.59503
	SW11i-11	32.2295	35.4074	27.874	34.8792	33.474	24.2553	36.0615	32.7037	32.3148	32.1333	3.59103	0.00767899
	SW11i-14	28.2222	22.9091	23.5294	30.1786	27.6923	25.6522	20	34.3733	26.6906	26.5831	4.00791	2.75283e-05
	SW11i-19	30.8589	26.4844	38.0709	31.9512	33.1214	35.85	39.1275	37.3519	26.7347	33.2834	4.43478	0.0478652

## Sheet: Fig.4A,B
Supplemental Data. Radchuk et al. (2023). Plant Cell.
Original Data to Fig. 4A, B. Expression of HvAHP17 and HvRRA2 genes.
	relative units	AHP17		biological repetition
			plant line	1	2	3	4	ave	sd	ttest
		6 DAF	WT	0.817758	0.704192	0.513331	1.13315	0.792106	0.25975
			SW11i-11	0.183023	0.31872	0.206613	0.502769	0.302781	0.145876	0.0167166
			SW11i-14	0.709233	0.809986	0.493046	0.42565	0.609479	0.180281	0.291929
			SW11i-19	0.305871	0.586921	0.436385	0.430164	0.439835	0.115016	0.0477973
		12 DAF	WT	1.33897	0.921269	0.702181	0.958852	0.980317	0.264536
			SW11i-11	0.680297	0.502347	0.645801	0.262179	0.522656	0.189979	0.0307381
			SW11i-14	0.569156	0.555563	0.498962	0.330957	0.48866	0.109441	0.0138892
			SW11i-19	0.200879	0.676691	0.725395	0.45333	0.514074	0.240057	0.0400991
		18 DAF	WT	0.492097	0.625108	0.385766	0.837558	0.585132	0.194696
			SW11i-11	0.27056	0.0912043	0.270188	0.0958873	0.18196	0.10211	0.0104824
			SW11i-14	0.436191	0.195741	0.247899	0.214583	0.273603	0.110516	0.0318684
			SW11i-19	0.450865	0.341657	0.232649	0.372621	0.349448	0.0904158	0.0705072
	relative units	RRA2		biological repetition
			plant line	1	2	3	4	ave	sd	ttest
		6 DAF	WT	0.175825	0.199522	0.159624	0.185464	0.180109	0.0167682
			SW11i-11	0.0899684	0.107245	0.0642902	0.0947922	0.0890738	0.0180546	0.000315302
			SW11i-14	0.141884	0.160491	0.0817856	0.0986833	0.120711	0.036657	0.0257121
			SW11i-19	0.132171	0.135665	0.169519	0.111682	0.137259	0.0239676	0.0262942
		12 DAF	WT	0.82835	0.888635	1.03762	1.2454	1	0.185743
			SW11i-11	0.845144	0.724218	0.658907	0.732024	0.740073	0.0773391	0.0415596
			SW11i-14	0.480423	0.514549	0.478524	0.27581	0.437326	0.108942	0.0019647
			SW11i-19	0.230404	0.529538	0.484326	0.7479	0.498042	0.21232	0.0119455
		18 DAF	WT	0.400046	0.704336	1.36629	0.393366	0.71601	0.457142
			SW11i-11	0.915882	0.648677	0.742041	0.57856	0.72129	0.145992	0.983158
			SW11i-14	0.649986	0.274709	1.50224	0.480009	0.726735	0.539288	0.976778
			SW11i-19	0.835969	0.937044	0.545723	0.79312	0.777964	0.166169	0.807429

## Sheet: Fig.4C
Supplemental Data. Radchuk et al. (2023). Plant Cell.
Original Data to Fig. 4C. Levels of trans-zeatin riboside.
artificial unit
		biological repetitions
		1	2	3	4	5	ave	sd	ttest
	WT	1.72373e+06	1.66072e+06	821809	2.81945e+06	267814	1.45871e+06	972952
	SW11i-11	3.99658e+06	3.42144e+06	2.93133e+06	2.46005e+06	2.72554e+06	3.10699e+06	609332	0.012415
	SW11i-19	3.63997e+06	2.52386e+06	4.60083e+06	2.22948e+06		3.24853e+06	1.08713e+06	0.0350665

## Sheet: Fig.4D-F
Supplemental Data. Radchuk et al. (2023). Plant Cell.
Original Data to Fig. 4D-F. Efficiency of HvSWEET4, HvSWEET11b and AtSWEET15 to transport various forms of cytokinin.
	trans-zeatin	pmol oocyte-1
			biological repetition
		protein	1	2	3	4	ave	sd	ttest
	pH 5.5	mock	12.5704	10.0173	11.4378	12.5487	11.6435	1.20629
		HvSWEET4	14.8173	14.8657	13.325	12.133	13.7852	1.31329	0.0531461
		HvSWEET11b	76.5867	78.1574	67.1306	60.3695	70.5611	8.35957	8.45252e-06
		AtSWEET15	78.1476	79.4758	83.3787	68.2899	77.323	6.4183	9.80641e-07
	pH 9.0	WT	33.406	27.9789	23.5467	36.6901	30.4054	5.81467
		HvSWEET4	40.7369	38.5041	35.2932	32.397	36.7328	3.65343	0.114933
		HvSWEET11b	102.525	81.479	79.2497	78.3242	85.3946	11.4971	0.000141721
		AtSWEET15	98.5298	87.0923	112.367	92.6912	97.6702	10.854	3.48914e-05
	trans-zeatin-riboside
			biological repetition
		protein	1	2	3	4	ave	sd	ttest
	pH 5.5	mock	0.0431318	0.05068	0.0536777	0.0649018	0.0530978	0.00903398
		HvSWEET4	0.0493858	0.053186	0.049398	0.0614356	0.0533514	0.00567853	0.96364
		HvSWEET11b	4.43815	4.32659	3.92877	2.64914	3.83566	0.820672	9.19862e-05
		AtSWEET15	0.176416	0.168917	0.137849	0.131529	0.153678	0.0222889	0.0001588
	pH 9.0	WT	0.0999456	0.090715	0.087988	0.111305	0.0974884	0.0105368
		HvSWEET4	0.0203832	0.0160714	0.0910343	0.0418279	0.0423292	0.0343683	0.021973
		HvSWEET11b	6.98558	5.49417	5.18984	3.99131	5.41523	1.23161	0.000132857
		AtSWEET15	0.489314	0.401476	0.821114	0.521008	0.558228	0.182405	0.00234888
	iP-riboside
			biological repetition
		protein	1	2	3	4	ave	sd	ttest
	pH 5.5	mock	0.757812	0.591526	0.685501	0.903985	0.734706	0.131796
		HvSWEET4	0.967926	1.04511	1.00664	0.982146	1.00046	0.033791	0.00792534
		HvSWEET11b	39.94	34.1937	35.7124	23.7778	33.406	6.86381	7.67069e-05
		AtSWEET15	2.13296	2.19962	1.51215	2.01426	1.96475	0.31132	0.000342849
	pH 9.0	WT	2.54229	3.49308	3.95344	2.71694	3.17644	0.66264
		HvSWEET4	4.06812	3.64203	4.42104	3.89672	4.00698	0.326869	0.0656099
		HvSWEET11b	61.2269	52.6421	45.6744	40.2975	49.9602	9.05292	4.87055e-05
		AtSWEET15	5.45465	4.49189	7.20635	6.4216	5.89362	1.17751	0.0069428

[truncated: 13 more sheets: Fig.4G,H, Fig.5A, Fig.5C, Fig.5D,E, Fig.6A, B, Fig.S1A, Fig.S1B, Fig.S2, Fig.S4C, Fig.S6, Fig.S7, Fig.S9, Fig.S11]
