# Supplementary material for: SWEET11b transports both sugar and cytokinin in developing barley grains
Source: Plant Cell. 2023 Mar 1;35(6):2186–207. doi: 10.1093/plcell/koad055 (PMC10226576; doi:10.1093/plcell/koad055)
Supplement: koad055_Supplementary_Data [file koad055_supplementary_data.zip › Supplemental Data Sets S1S8.xlsx]

## Sheet: Data Set S1
Supplemental Data. Radchuk et al. (2023). Plant Cell.
Supplemental Data Set S1. Untargeted metabolite analysis of developing grains in response to suppression of HvSWEET11b.
Checked	Name	Formula	Molecular Weight	RT [min]	Annotation Source: Predicted Compositions	Annotation Source: mzCloud Search	Annotation Source: mzVault Search	Annotation Source: Metabolika Search	Annotation Source: ChemSpider Search	Annotation Source: MassList Search	MS2	Area (Max.)	# Usable QC	RSD QC Areas [%]	RSD corr. QC Areas [%]	Norm. Area: Pool-QC2-1.raw (F4)	Norm. Area: Pool-QC2-2.raw (F5)	Norm. Area: Pool-QC2-3.raw (F6)	Norm. Area: SW11i-11_1.raw (F7)	Norm. Area: SW11i-11_2.raw (F8)	Norm. Area: SW11i-11_3.raw (F9)	Norm. Area: SW11i-11_4.raw (F10)	Norm. Area: SW11i-11_5.raw (F11)	Norm. Area: SW11i-11_6.raw (F12)	Norm. Area: SW11i-19_1.raw (F13)	Norm. Area: SW11i-19_2.raw (F14)	Norm. Area: SW11i-19_3.raw (F15)	Norm. Area: SW11i-19_4.raw (F16)	Norm. Area: SW11i-19_5.raw (F17)	Norm. Area: SW11i-19_6.raw (F18)	Norm. Area: WT_1.raw (F19)	Norm. Area: WT_2.raw (F20)	Norm. Area: WT_3.raw (F21)	Norm. Area: WT_4.raw (F22)	Norm. Area: WT_5.raw (F23)	Norm. Area: WT_6.raw (F24)
TRUE	2-Isopropylmalate	C7 H12 O5	176.068	13.281	Full match	Full match	Full match	Full match	Not the top hit	Full match	ddMS2 for preferred ion	770494	3	33	14	231168	291479	245851	317068	303414	733698	62582.8	120796	204400	60247.9	477684	75802.2	253272	158421	888305	2.04851e+06	209813	60025.9	46164.8	90758.7	105240
TRUE	2-Oxoglutarate	C5 H6 O5	146.022	14.105	Full match	Full match	Full match	Full match	Full match	Full match	ddMS2 for preferred ion	8.71151e+06	3	20	3	5.22882e+06	5.30691e+06	5.28686e+06	7.81213e+06	4.14985e+06	1.03246e+07	5.48592e+06	7.9256e+06	5.50582e+06	9.42289e+06	5.92912e+06	6.73701e+06	8.7147e+06	1.16917e+07	8.1628e+06	1.28649e+07	6.27641e+06	6.92836e+06	6.83427e+06	6.079e+06	7.2656e+06
TRUE	2-P-glycolate	C2 H5 O6 P	155.982	16.74	Full match	Invalid mass	Full match	No results	Partial match	No results	ddMS2 for preferred ion	559130	3	21	3	364213	337814	368388	161767	224788	858702	529367	54748.3	428663	376758	1.16093e+06	673130	469131	197732	667827	926212	523238	588262	638581	820617	387917
TRUE	3-P-glycerate	C3 H7 O7 P	185.993	16.845	Full match	Full match	Full match	Full match	Full match	Full match	ddMS2 for preferred ion	2.02164e+07	3	26	12	1.13354e+07	1.36066e+07	1.1802e+07	1.76409e+07	2.05589e+07	1.59734e+07	1.67467e+07	1.82718e+07	1.79581e+07	1.67061e+07	1.50409e+07	1.82945e+07	1.94006e+07	2.75633e+07	2.28733e+06	1.68738e+07	9.99067e+06	1.33119e+07	1.22392e+07	1.06789e+07	1.14477e+07
TRUE	6-P-gluconate	C6 H13 O10 P	276.025	16.57	Full match	Invalid mass	Partial match	Partial match	Partial match	Full match	ddMS2 for preferred ion	2.36583e+06	3	38	8	1.4496e+06	1.63995e+06	1.517e+06	2.08299e+06	1.17691e+06	1.44874e+06	1.07635e+06	2.11221e+06	1.53143e+06	2.14724e+06	1.53757e+06	1.8387e+06	3.01485e+06	3.42054e+06	1.37597e+06	1.73339e+06	2.02798e+06	3.3219e+06	2.2624e+06	2.0219e+06	2.00095e+06
TRUE	ADP	C10 H15 N5 O10 P2	427.03	17.82	Full match	Full match	Full match	Full match	Full match	Full match	ddMS2 for preferred ion	4.38174e+06	3	40	12	2.78197e+06	3.39173e+06	2.97545e+06	5.83005e+06	1.80097e+06	6.07408e+06	2.64418e+06	4.45966e+06	3.30165e+06	3.8337e+06	4.27012e+06	3.06262e+06	6.71194e+06	4.98908e+06	4.24695e+06	6.46385e+06	4.14015e+06	5.07264e+06	2.85399e+06	3.21597e+06	4.51688e+06
TRUE	ADP-glucose	C16 H25 N5 O15 P2	589.082	16.266	Not the top hit	No results	No results	Partial match	Partial match	Full match	No MS2	121941	3	42	5	55811.5	49059.6	54708.8	112308	4976.62	239447	10591.9	78420.7	8118.33	20621.9	25914.5	14217.3	34466	39219.1	190449	303150	46676.4	20973.6	5060.94	9506.86	68939.2
TRUE	Allantoate	C4 H8 N4 O4	176.054	2.905	Full match	No results	No results	Full match	Full match	Full match	ddMS2 for preferred ion	7.56137e+07	3	28	10	1.08153e+07	1.26443e+07	1.12508e+07	4.95658e+06	1.18808e+08	2.86031e+06	3.54604e+06	3.75675e+06	5.64217e+06	9.57818e+06	8.03101e+06	6.6432e+06	7.71957e+06	1.49715e+07	4.92108e+06	7.53386e+06	3.58685e+06	6.94757e+06	7.03219e+06	8.54869e+06	4.42015e+06
TRUE	Allantoin	C4 H6 N4 O3	158.044	3.508	Full match	Invalid mass	Full match	Partial match	Full match	Full match	ddMS2 for preferred ion	5.45062e+06	3	21	5	2.04534e+06	2.17946e+06	2.08292e+06	761196	8.80569e+06	523895	1.05e+06	651392	1.28744e+06	2.07536e+06	2.1648e+06	1.22494e+06	1.60792e+06	3.51646e+06	1.05207e+06	2.42422e+06	1.05809e+06	1.50979e+06	2.07348e+06	2.5729e+06	937040
TRUE	AMP	C10 H14 N5 O7 P	347.063	16.014	Full match	Full match	Full match	Full match	Full match	Full match	ddMS2 for preferred ion	428890	3	44	34	239475	126252	266718	286703	237239	459909	178649	190279	97327	135439	72717.1	29509.7	94425.2	78349	130130	1.7722e+06	335580	280663	142391	336070	332707
TRUE	Ascorbate	C6 H8 O6	176.032	12.206	Full match	Full match	Full match	Full match	Full match	Full match	ddMS2 for preferred ion	2.13061e+07	3	17	11	5.83346e+06	4.56809e+06	5.77049e+06	1.05344e+07	7.46781e+06	1.05516e+07	1.60443e+07	1.23342e+07	1.89755e+07	2.18683e+07	1.59336e+07	3.56399e+07	1.91622e+07	2.75353e+07	1.86381e+07	3.34756e+06	355563	9.06711e+06	7.01231e+06	2.70179e+06	5.98796e+06
TRUE	ATP	C10 H16 N5 O13 P3	506.996	18.665	Full match	Full match	Full match	Full match	Full match	Full match	ddMS2 for preferred ion	3.12508e+06	3	39	14	2.10862e+06	2.6447e+06	2.27035e+06	4.4798e+06	1.63261e+06	4.3217e+06	1.72297e+06	3.65649e+06	2.18735e+06	3.12794e+06	2.42624e+06	2.28035e+06	4.35463e+06	4.50924e+06	3.03262e+06	4.89413e+06	3.84443e+06	4.4568e+06	2.35964e+06	3.55826e+06	3.61266e+06
TRUE	Benzoate	C7 H6 O2	122.037	14.361	Full match	Partial match	Full match	Partial match	Partial match	Full match	ddMS2 for preferred ion	2.48882e+07	3	22	18	1.82781e+07	1.26235e+07	1.79229e+07	9.9585e+06	2.69685e+07	1.25449e+07	1.15932e+07	4.47e+07	9.93199e+06	1.48467e+07	1.06889e+07	3.11999e+07	2.12269e+07	8.46438e+06	1.49725e+07	1.25453e+07	1.05872e+07	6.50857e+06	1.24552e+07	1.00032e+07	1.03825e+07
TRUE	CDP	C9 H15 N3 O11 P2	403.018	17.046	Full match	Invalid mass	Full match	Full match	Partial match	Full match	ddMS2 for preferred ion	303099	3	35	4	280862	294278	287465	556438	71707.9	433110	148697	390524	156807	317359	195244	137320	290526	371623	262020	721360	300989	343752	156981	238713	333661
TRUE	cis-Aconitate	C6 H6 O6	174.016	17.394	Full match	Full match	No results	Not the top hit	Not the top hit	Full match	ddMS2 for preferred ion	8.81269e+06	3	25	1	9.62879e+06	9.2206e+06	9.6611e+06	1.31447e+07	1.1286e+07	1.10043e+07	9.07065e+06	1.30174e+07	8.04249e+06	1.25961e+07	1.05478e+07	1.13813e+07	9.67123e+06	1.20701e+07	8.93968e+06	8.75318e+06	1.10306e+07	1.59603e+07	1.09799e+07	9.93164e+06	1.39969e+07
TRUE	Citramalate	C5 H8 O5	148.037	17.14	Full match	Invalid mass	Full match	Full match	Not the top hit	No results	ddMS2 for preferred ion	1.97442e+06	3	18	13	2.55442e+06	3.10057e+06	2.61839e+06	2.11197e+06	3.15511e+06	2.90277e+06	2.39464e+06	2.0579e+06	979891	2.60949e+06	2.95717e+06	2.21586e+06	2.2207e+06	2.19114e+06	2.36272e+06	3.1948e+06	2.8422e+06	2.49938e+06	2.71129e+06	2.77006e+06	2.65807e+06
TRUE	Citrate	C6 H8 O7	192.027	17.084	Full match	Full match	Partial match	Not the top hit	Full match	Full match	ddMS2 for preferred ion	5.71659e+08	3	19	1	8.15425e+08	7.70429e+08	8.17147e+08	7.234e+08	7.82581e+08	8.93558e+08	7.40383e+08	6.64788e+08	7.59413e+08	7.76746e+08	8.61415e+08	9.32007e+08	6.90097e+08	7.21643e+08	8.15521e+08	1.01471e+09	9.16522e+08	6.71991e+08	8.64163e+08	9.31291e+08	8.53098e+08
TRUE	CMP	C9 H14 N3 O8 P	323.052	11.158	Full match	Invalid mass	Full match	Full match	Full match	Full match	ddMS2 for preferred ion	153762	3	8	5	156524	164505	157837	114611	94810.7	171961	238735	92575.2	146903	154039	174697	131667	162657	173737	154748	330225	187166	116004	114840	149113	150031
TRUE	CTP	C9 H16 N3 O14 P3	482.985	17.86	Full match	Invalid mass	Full match	Full match	Full match	Full match	ddMS2 for preferred ion	360005	3	38	11	202246	239594	214081	609185	93210.1	368855	128835	402840	123003	396835	167190	182266	389956	518367	241767	507625	317767	520702	164170	355636	323169
TRUE	Cysteic acid	C3 H7 N O5 S	169.004	12.641	Full match	Full match	Full match	Full match	Full match	Full match	ddMS2 for preferred ion	248581	3	39	12	121627	148158	129825	133497	243581	225104	140312	175314	166713	166147	139933	220547	375304	207209	184015	145053	152285	176570	155471	120116	138685
TRUE	Dihydroxyacetone-P	C3 H7 O6 P	169.998	16.575	Full match	Invalid mass	Full match	Full match	Partial match	No results	ddMS2 for preferred ion	71194.1	3	25	11	61853.7	73602.4	64239.4	83862.3	84165.8	112466	43288.5	98987.3	76439.5	76995.5	109311	68969.4	89761	83907.6	75543.3	87473.7	91438.6	74608.3	62746.8	58004	70886.1
TRUE	Erythrose 4-P	C4 H9 O7 P	200.009	16.567	Full match	No results	No results	Partial match	Partial match	Full match	No MS2	83358.1	3	29	0	49536.2	48227	49840.9	84731.4	52005.9	64440.3	43507	52764.9	53625	121334	71877.2	51739.2	56322.1	84572	43187.2	62036.7	64998.8	97010.5	79951	40169	94841.1
TRUE	Fructose 1,6-PP	C6 H14 O12 P2	339.996	17.728	Full match	Partial match	Partial match	Partial match	Partial match	Full match	ddMS2 for preferred ion	4.38132e+06	3	29	16	1.37451e+06	1.78411e+06	1.4566e+06	2.08745e+06	885310	1.63162e+06	1.13178e+06	1.6791e+06	1.50979e+06	2.16714e+06	1.64676e+06	1.20306e+06	5.66883e+06	3.35719e+06	1.09073e+06	1.33401e+06	2.01201e+06	1.92803e+06	1.15491e+06	1.7712e+06	2.05866e+06
TRUE	Fructose 6-P	C6 H13 O9 P	260.029	14.863	Full match	Partial match	Full match	Not the top hit	Not the top hit	Full match	ddMS2 for preferred ion	7.78593e+06	3	30	12	5.124e+06	6.22977e+06	5.37978e+06	9.0271e+06	3.77468e+06	1.16239e+07	6.17904e+06	7.46934e+06	4.92283e+06	9.48083e+06	1.14326e+07	5.37252e+06	1.00376e+07	1.07797e+07	8.59895e+06	7.32707e+06	8.96804e+06	7.59212e+06	4.34879e+06	4.906e+06	5.54378e+06
TRUE	Fumarate	C4 H4 O4	116.011	15.316	Full match	Full match	Full match	Full match	Not the top hit	Full match	ddMS2 for preferred ion	7.41589e+07	3	21	3	6.80975e+07	6.23623e+07	6.79432e+07	8.6362e+07	1.0795e+08	6.60327e+07	8.33096e+07	7.64202e+07	6.2683e+07	8.03243e+07	5.90046e+07	9.89776e+07	9.16308e+07	9.1893e+07	7.79397e+07	4.8401e+07	3.55318e+07	6.2085e+07	5.55981e+07	4.44128e+07	4.38567e+07
TRUE	Galactonolactone	C6 H10 O6	178.048	3.014	Full match	Partial match	Full match	Partial match	Not the top hit	Full match	ddMS2 for preferred ion	1.60899e+06	3	48	10	1.25507e+06	997161	1.19039e+06	1.56333e+06	2.26713e+06	1.30133e+06	1.52608e+06	1.06274e+06	2.19964e+06	1.19798e+06	1.06343e+06	1.66348e+06	2.83094e+06	1.98205e+06	1.09976e+06	762304	991318	1.02652e+06	908113	761986	411761
TRUE	Galactose 1-P	C6 H13 O9 P	260.029	8.127	Full match	Partial match	Not the top hit	Partial match	Partial match	Full match	ddMS2 for preferred ion	6.04867e+07	3	43	5	2.89911e+07	3.09205e+07	2.99611e+07	3.82994e+07	6.17572e+07	1.75154e+07	5.57968e+07	4.55323e+07	4.94718e+07	6.5241e+07	3.84885e+07	9.88338e+07	7.30738e+07	8.92177e+07	4.35274e+07	9.60146e+06	1.05239e+07	2.41076e+07	2.47733e+07	1.28507e+07	1.70604e+07
TRUE	Galactose 6-P	C6 H13 O9 P	260.03	12.869	Full match	Partial match	Full match	Partial match	Partial match	Full match	ddMS2 for preferred ion	2.36306e+06	3	47	1	1.58912e+06	1.56699e+06	1.60645e+06	1.73188e+06	1.79062e+06	1.52921e+06	1.97778e+06	1.62955e+06	4.39251e+06	2.03433e+06	2.05739e+06	3.88698e+06	4.10586e+06	1.77818e+06	2.53274e+06	1.17228e+06	918054	1.38386e+06	1.68716e+06	1.52393e+06	1.64853e+06
TRUE	Galacturonate	C6 H10 O7	194.043	4.811	Full match	Not the top hit	Full match	Not the top hit	Not the top hit	Full match	ddMS2 for preferred ion	1.21175e+06	3	37	3	740602	751565	752890	539357	530427	1.84093e+06	573014	503534	2.11717e+06	694867	1.14139e+06	678307	1.36941e+06	630609	794278	454348	413754	500061	306743	292662	411610
TRUE	Gentisic acid	C7 H6 O4	154.027	18.016	Full match	Full match	No results	Full match	Not the top hit	No results	ddMS2 for preferred ion	615492	3	41	34	582268	1.0331e+06	662773	789139	872406	955200	1.20448e+06	872077	694409	709692	922979	967962	572393	844166	805523	1.24503e+06	1.04333e+06	1.32074e+06	1.04476e+06	1.1132e+06	802614
TRUE	Gluconate	C6 H12 O7	196.058	2.937	Full match	Full match	Full match	Full match	Full match	Full match	ddMS2 for preferred ion	3.36069e+07	3	21	12	2.55944e+07	3.06843e+07	2.64038e+07	2.1333e+07	3.85825e+07	3.21963e+07	2.81877e+07	2.12281e+07	4.02656e+07	3.20364e+07	4.27008e+07	4.45303e+07	3.98852e+07	3.4442e+07	3.66249e+07	2.61473e+07	2.45683e+07	3.48196e+07	2.0691e+07	2.73015e+07	3.45918e+07
TRUE	Glucose 1,6-PP	C6 H14 O12 P2	339.996	17.326	Full match	Partial match	Partial match	Partial match	Partial match	Full match	ddMS2 for preferred ion	2.52178e+06	3	35	11	1.84663e+06	2.19231e+06	1.94552e+06	2.88976e+06	1.80647e+06	1.85121e+06	1.91626e+06	2.36357e+06	1.54096e+06	3.58338e+06	4.27738e+06	3.47692e+06	3.28232e+06	3.23532e+06	2.44258e+06	1.86911e+06	1.77833e+06	2.08244e+06	1.72497e+06	1.22171e+06	1.70131e+06
TRUE	Glucose 1-P + Mannose 1-P	C6 H13 O9 P	260.03	8.462	Full match	Full match	Full match	Not the top hit	Not the top hit	Full match	ddMS2 for preferred ion	6.3599e+06	3	43	6	4.0334e+06	4.38567e+06	4.19334e+06	5.44142e+06	3.78118e+06	4.96312e+06	3.73663e+06	4.85645e+06	4.99729e+06	6.68782e+06	6.62671e+06	6.87264e+06	1.03904e+07	9.24431e+06	6.34574e+06	3.56721e+06	3.53348e+06	4.27142e+06	3.08204e+06	2.80672e+06	3.76182e+06
TRUE	Glucose 6-P	C6 H13 O9 P	260.029	14.155	Full match	Full match	Full match	Full match	Not the top hit	Full match	ddMS2 for preferred ion	6.84496e+07	3	38	5	4.75456e+07	5.08399e+07	4.90236e+07	8.48387e+07	3.93039e+07	1.02522e+08	3.58589e+07	6.96686e+07	7.06104e+07	7.87117e+07	9.36497e+07	6.21808e+07	9.75326e+07	9.9149e+07	7.79134e+07	6.22931e+07	4.98903e+07	4.96511e+07	3.15144e+07	3.35748e+07	5.5173e+07
TRUE	Glucuronate	C6 H10 O7	194.043	5.671	Full match	Partial match	Partial match	Partial match	Partial match	Full match	ddMS2 for preferred ion	494289	3	38	4	577227	518637	569835	511668	505865	520922	490199	547631	721508	656961	744472	746163	757881	543634	603845	362147	358533	437701	461001	337892	430127
TRUE	Glycerate	C3 H6 O4	106.027	3.004	Full match	Full match	Full match	Full match	Full match	Full match	ddMS2 for preferred ion	3.55914e+07	3	26	5	3.24395e+07	3.45234e+07	3.31328e+07	3.84767e+07	3.74194e+07	3.88277e+07	5.47345e+07	3.494e+07	4.70714e+07	4.26923e+07	3.349e+07	4.68691e+07	4.63339e+07	3.15725e+07	3.25482e+07	2.85074e+07	2.26096e+07	3.41208e+07	3.67218e+07	2.7563e+07	2.78879e+07
TRUE	Glycerol 3-P	C3 H9 O6 P	172.014	8.355	Full match	Full match	Full match	Full match	Full match	Full match	ddMS2 for preferred ion	4.50342e+07	3	38	5	2.37057e+07	2.5083e+07	2.43694e+07	2.15144e+07	6.70553e+07	1.4383e+07	2.84291e+07	2.13814e+07	3.37618e+07	2.28397e+07	3.78844e+07	6.03112e+07	3.8328e+07	3.02986e+07	4.47206e+07	1.72286e+07	1.64792e+07	2.0533e+07	2.28657e+07	2.15212e+07	2.83422e+07
TRUE	GMP	C10 H14 N5 O8 P	363.058	18.407	Full match	Full match	Full match	Full match	Full match	Full match	ddMS2 for preferred ion	368226	3	30	7	286810	317997	296046	656284	241142	642963	372717	455500	308804	225391	280728	216685	245528	299995	384523	934073	566386	624490	397097	498893	544349
TRUE	GTP	C10 H16 N5 O14 P3	522.991	22.746	No match	Full match	Full match	Full match	Full match	Full match	ddMS2 for preferred ion	254459	3	32	5	143166	152919	146893	166161	56615.1	114146	61695.1	112393	59949.5	200653	95520.8	104700	299525	358345	105433	140599	92215.4	140174	74791.5	133208	121183
TRUE	h-Cys	C4 H9 N O5 S	183.02	11.173	No match	Invalid mass	Full match	No results	Partial match	Full match	ddMS2 for preferred ion	148041	3	19	0	131064	127046	131746	125044	126840	119454	138269	133097	125875	155440	134287	179645	179515	159999	161051	142408	156767	161026	150406	146338	159163
TRUE	Hexaric acid	C6 H10 O8	210.037	10.504	Full match	Full match	Full match	Full match	Full match	Full match	ddMS2 for preferred ion	1.42127e+07	3	36	10	1.14683e+07	1.32721e+07	1.20355e+07	1.52013e+07	1.09527e+07	1.59913e+07	1.65166e+07	1.65343e+07	1.70603e+07	1.57736e+07	1.64903e+07	1.81043e+07	2.08596e+07	1.8096e+07	1.85876e+07	1.25808e+07	1.09604e+07	1.67209e+07	1.27606e+07	1.14077e+07	1.06024e+07
TRUE	Isocitrate	C6 H8 O7	192.027	17.256	Full match	Full match	Full match	Not the top hit	Not the top hit	Full match	ddMS2 for preferred ion	2.05155e+08	3	21	3	2.56746e+08	2.6163e+08	2.59888e+08	3.28885e+08	1.71073e+08	3.43141e+08	2.1464e+08	3.19734e+08	1.69385e+08	4.58825e+07	2.60651e+08	1.95587e+08	2.54062e+08	2.39133e+08	2.18192e+08	3.70227e+08	4.13567e+08	4.28292e+08	2.96765e+08	3.32544e+08	3.88744e+08
TRUE	Lactate	C3 H6 O3	90.0318	3.037	Full match	Full match	Full match	Not the top hit	Full match	Full match	ddMS2 for preferred ion	2.5722e+07	3	14	2	3.0239e+07	2.79898e+07	3.02736e+07	3.2511e+07	3.98327e+07	3.55672e+07	2.75286e+07	2.83259e+07	3.6587e+07	2.13079e+07	3.94701e+07	3.67347e+07	2.54612e+07	2.32453e+07	3.16955e+07	5.77217e+07	4.80981e+07	3.69959e+07	2.6471e+07	4.53896e+07	3.88613e+07
TRUE	Levulinate	C5 H8 O3	116.047	3.092	Full match	Partial match	Invalid mass	Partial match	Partial match	Full match	ddMS2 for preferred ion	4.41037e+06	3	16	2	4.30275e+06	4.03018e+06	4.3103e+06	4.13661e+06	3.83379e+06	4.41166e+06	6.00303e+06	4.54376e+06	4.56105e+06	4.83712e+06	4.95277e+06	6.38748e+06	5.13731e+06	3.91551e+06	3.72216e+06	4.95236e+06	4.4767e+06	5.72994e+06	5.07733e+06	5.92039e+06	6.04101e+06
TRUE	Malate	C4 H6 O5	134.022	10.9	Full match	Full match	Full match	Full match	Full match	Full match	ddMS2 for preferred ion	1.2745e+09	3	31	8	1.3998e+09	1.15727e+09	1.36731e+09	1.36076e+09	9.14746e+08	5.14243e+08	1.54371e+09	1.33209e+09	1.37591e+09	9.20051e+08	1.62245e+08	1.49396e+09	1.50526e+09	1.78501e+09	1.4649e+09	2.49783e+08	1.32959e+09	1.52783e+09	1.40459e+09	1.25799e+09	1.39891e+09
TRUE	Malonate	C3 H4 O4	104.011	11.86	Full match	Full match	Full match	Not the top hit	Full match	Full match	ddMS2 for preferred ion	2.81103e+07	3	35	1	2.33485e+07	2.2283e+07	2.33922e+07	2.52303e+07	2.28685e+07	2.22664e+07	2.606e+07	2.32129e+07	2.59051e+07	2.80079e+07	1.82383e+07	3.53358e+07	3.12952e+07	4.02096e+07	2.51524e+07	2.02572e+07	1.97174e+07	2.93009e+07	3.0169e+07	1.75315e+07	2.95732e+07
TRUE	Mannose 6-P	C6 H13 O9 P	260.029	15.305	Full match	Full match	Full match	Full match	Not the top hit	Full match	ddMS2 for preferred ion	2.82194e+07	3	30	3	2.18239e+07	2.23187e+07	2.21701e+07	3.78549e+07	1.68046e+07	4.36319e+07	1.83285e+07	2.83714e+07	2.309e+07	3.14286e+07	4.14671e+07	2.26719e+07	2.97266e+07	3.94591e+07	2.83945e+07	2.65285e+07	1.99266e+07	2.75419e+07	1.41967e+07	1.60784e+07	1.97214e+07
TRUE	NAc-glucosamine 1-P	C8 H16 N O9 P	301.056	7.277	Full match	Partial match	Partial match	Partial match	Partial match	Full match	ddMS2 for preferred ion	1.16612e+06	3	42	3	1.02737e+06	943240	1.01794e+06	980354	1.34675e+06	778796	1.15022e+06	734468	1.56466e+06	1.35404e+06	1.22992e+06	1.50576e+06	1.23112e+06	1.71883e+06	1.21536e+06	751920	629907	1.03505e+06	808288	700385	782084
TRUE	Oxalate	C2 H2 O4	89.9954	15.014	Full match	Invalid mass	Full match	No results	Full match	Full match	ddMS2 for preferred ion	5.52674e+07	3	33	13	5.83435e+07	7.12129e+07	6.17098e+07	7.42012e+07	4.50749e+07	7.49741e+07	8.71903e+07	6.94252e+07	5.58575e+07	6.02807e+07	5.16588e+07	6.93437e+07	7.17835e+07	7.77852e+07	7.07116e+07	6.25723e+07	6.26961e+07	9.87453e+07	7.28641e+07	5.13145e+07	6.74975e+07
TRUE	Pantothenate	C9 H17 N O5	219.111	3.09	Full match	Full match	Full match	Full match	Full match	Full match	ddMS2 for preferred ion	3.74349e+06	3	32	11	2.68812e+06	3.21719e+06	2.82448e+06	3.13197e+06	5.78193e+06	3.06723e+06	3.94813e+06	3.47791e+06	3.77086e+06	4.24678e+06	4.13372e+06	3.94499e+06	3.87809e+06	4.29912e+06	3.4955e+06	2.30778e+06	2.2837e+06	3.30827e+06	2.46465e+06	2.66985e+06	2.87947e+06
TRUE	PEP	C3 H5 O6 P	167.982	17.388	Full match	Partial match	No results	Partial match	Not the top hit	Full match	ddMS2 for preferred ion	2.76757e+06	3	16	7	1.54882e+06	1.69594e+06	1.57564e+06	2.12707e+06	4.60872e+06	1.31851e+06	2.62689e+06	2.05353e+06	2.58418e+06	1.99285e+06	23978.9	2.91578e+06	1.95094e+06	2.92299e+06	1.42787e+06	1.19687e+06	779882	1.36775e+06	1.83063e+06	975323	1.06535e+06
TRUE	Phosphate	H3 O4 P	97.9769	16.682	No results	Invalid mass	Full match	Full match	Full match	Full match	ddMS2 for preferred ion	7.7349e+08	3	9	7	1.39196e+09	1.19241e+09	1.39207e+09	1.03578e+09	1.32259e+09	1.34197e+09	1.2712e+09	9.00532e+08	8.89197e+08	1.32452e+09	1.21663e+09	9.83162e+08	8.0801e+08	1.40848e+08	8.00358e+08	1.35335e+09	1.1565e+09	1.12598e+09	1.12813e+09	1.19889e+09	1.03413e+09
TRUE	Pyrophosphate	H4 O7 P2	177.943	16.68	No results	Invalid mass	Full match	Partial match	Partial match	No results	ddMS2 for preferred ion	2.23278e+07	3	13	6	2.59752e+07	2.79353e+07	2.6333e+07	2.73393e+07	3.68988e+07	3.03967e+07	3.39174e+07	2.59804e+07	2.17235e+07	2.92473e+07	3.75005e+07	2.75866e+07	2.42558e+07	2.914e+07	2.70868e+07	2.70345e+07	2.21646e+07	2.77668e+07	2.56007e+07	2.57714e+07	2.13172e+07
TRUE	Quinic acid	C7 H12 O6	192.063	2.835	Full match	Partial match	No results	Partial match	Partial match	Full match	ddMS2 for preferred ion	7.08678e+07	3	25	6	4.77767e+07	5.16059e+07	4.88768e+07	4.86525e+07	3.06576e+07	5.58256e+07	5.83173e+07	4.30223e+07	5.00262e+07	4.60782e+07	5.09718e+07	1.08766e+08	9.07639e+07	5.21258e+07	8.20092e+07	4.30967e+07	4.43395e+07	3.148e+07	3.38169e+07	4.52873e+07	4.97501e+07
TRUE	Ribonate	C5 H10 O6	166.048	3.019	Full match	Invalid mass	Full match	Full match	Full match	Full match	ddMS2 for preferred ion	4.12975e+07	3	24	4	3.6353e+07	3.78211e+07	3.6959e+07	3.83546e+07	5.6923e+07	4.23695e+07	4.22031e+07	3.79076e+07	4.45557e+07	4.08323e+07	4.43043e+07	5.91191e+07	5.29062e+07	4.52012e+07	4.48953e+07	3.57928e+07	3.78007e+07	4.52977e+07	4.53745e+07	4.75305e+07	4.6621e+07
TRUE	Sedoheptulose 7-P	C7 H15 O10 P	290.04	15.891	Full match	Full match	Full match	Partial match	Not the top hit	Full match	ddMS2 for preferred ion	2.00509e+06	3	36	4	1.91987e+06	1.99968e+06	1.96371e+06	2.54409e+06	3.01028e+06	2.10671e+06	2.18193e+06	2.13866e+06	2.78155e+06	2.4e+06	2.56851e+06	3.24234e+06	2.23242e+06	2.78883e+06	2.80386e+06	2.15868e+06	1.4929e+06	2.27265e+06	1.55988e+06	1.34691e+06	2.04874e+06
TRUE	Shikimate	C7 H10 O5	174.053	3.144	Full match	No results	No results	Full match	Full match	Full match	ddMS2 for preferred ion	8.34048e+06	3	25	2	6.3813e+06	6.41419e+06	6.45218e+06	4.65359e+06	5.38079e+06	4.92259e+06	6.93704e+06	4.54337e+06	5.64486e+06	7.21649e+06	6.93443e+06	1.44837e+07	1.07305e+07	6.8441e+06	9.35661e+06	4.68862e+06	6.13533e+06	4.1815e+06	3.99291e+06	5.23161e+06	6.63031e+06
TRUE	Suberate	C8 H14 O4	174.089	14.01	Full match	Invalid mass	No results	No results	Partial match	Full match	ddMS2 for preferred ion	107850	3	35	10	92861.4	74654.3	89878	99971.9	114114	52283.5	114085	128289	183425	117709	74982.5	124275	106060	79833.4	96638	81546.5	91495.1	108882	104420	76147.9	124835
TRUE	Succinate	C4 H6 O4	118.027	10.799	Full match	Full match	Full match	Full match	Full match	No results	ddMS2 for preferred ion	9.73871e+07	3	24	4	1.29204e+08	1.35201e+08	1.31463e+08	1.68365e+08	6.70137e+07	9.68839e+07	2.10106e+08	1.54497e+08	1.50991e+08	7.93192e+07	1.02528e+08	1.30432e+08	8.02255e+07	6.72897e+07	9.71305e+07	1.39418e+08	1.09971e+08	1.13447e+08	1.19753e+08	1.12201e+08	1.07308e+08
TRUE	Sucrose 6-P	C12 H23 O14 P	422.083	10.202	Full match	Invalid mass	Full match	Partial match	Not the top hit	Full match	ddMS2 for preferred ion	720971	3	38	7	548287	610907	571191	740108	269021	891789	691306	676528	765932	861195	1.28815e+06	857264	635704	848336	762508	378137	501144	504452	574327	328738	542991
TRUE	Tartarate	C4 H6 O6	150.016	10.93	Full match	Full match	Full match	No results	Full match	No results	ddMS2 for preferred ion	3.09454e+06	3	18	17	2.63636e+06	3.341e+06	2.61733e+06	2.89396e+06	5.04134e+06	3.36805e+06	3.86329e+06	3.2998e+06	2.57495e+06	3.01612e+06	1.75416e+06	3.69896e+06	2.42133e+06	3.78274e+06	4.51847e+06	4.16408e+06	2.71042e+06	3.44505e+06	3.20276e+06	3.61356e+06	2.49036e+06
TRUE	Tartronate	C3 H4 O5	120.006	13.324	Full match	Invalid mass	Full match	No results	Full match	Full match	ddMS2 for preferred ion	3.50284e+06	3	43	9	3.28487e+06	3.77675e+06	3.47462e+06	3.81845e+06	3.91809e+06	3.95455e+06	5.1155e+06	4.14611e+06	3.82643e+06	3.95555e+06	4.26037e+06	6.09665e+06	5.03495e+06	5.17267e+06	4.36376e+06	3.17891e+06	3.41175e+06	4.70888e+06	3.97868e+06	3.06209e+06	2.94127e+06
TRUE	Threonate	C4 H8 O5	136.037	2.989	Full match	Partial match	No results	No results	Partial match	Full match	ddMS2 for preferred ion	9.27473e+07	3	32	8	1.06758e+08	1.18919e+08	1.10502e+08	1.30013e+08	6.50741e+07	1.3894e+08	1.49074e+08	1.13169e+08	1.10687e+08	1.06612e+08	1.09206e+08	1.13972e+08	1.15644e+08	1.30321e+08	1.08695e+08	1.18399e+08	1.28151e+08	1.67926e+08	1.32455e+08	1.14159e+08	1.36627e+08
TRUE	trans-Ferulate	C10 H10 O4	194.058	20.94	Full match	Full match	Full match	Full match	Full match	Full match	ddMS2 for preferred ion	4.43705e+06	3	50	31	1.86741e+06	3.23718e+06	2.28397e+06	2.62841e+06	3.79998e+06	3.15646e+06	3.32341e+06	4.4395e+06	3.71954e+06	4.13097e+06	7.75369e+06	4.72068e+06	3.26837e+06	1.99046e+06	3.32724e+06	4.04795e+06	2.53631e+06	5.46274e+06	4.5853e+06	2.80636e+06	6.34899e+06
TRUE	Trehalose 6-P	C12 H23 O14 P	422.083	8.146	Full match	Invalid mass	Full match	Partial match	Partial match	Full match	ddMS2 for preferred ion	426633	3	47	6	237420	256013	246939	416041	94056.4	402588	325037	347659	436113	397768	405101	795418	610949	551159	677998	124209	144381	120764	157748	86099.3	158054
TRUE	UDP	C9 H14 N2 O12 P2	404.002	18.524	Full match	Full match	Full match	Full match	Partial match	Full match	ddMS2 for preferred ion	4.31246e+06	3	48	11	3.47758e+06	4.17672e+06	3.75465e+06	6.77822e+06	1.86865e+06	6.032e+06	3.54618e+06	5.57954e+06	3.79213e+06	5.09362e+06	4.43584e+06	4.06963e+06	6.65274e+06	6.47867e+06	4.46805e+06	6.4938e+06	4.81906e+06	5.81727e+06	3.43222e+06	4.42405e+06	5.87415e+06
TRUE	UDP-Glucose	C15 H24 N2 O17 P2	566.055	17.573	Full match	Full match	Full match	Full match	Full match	Full match	ddMS2 for preferred ion	1.15723e+06	3	39	5	717991	770217	741465	1.45938e+06	243899	1.88723e+06	527049	998216	559069	1.22875e+06	701904	596817	1.43441e+06	1.68301e+06	646910	1.0611e+06	938684	1.23896e+06	698942	840520	1.10752e+06
TRUE	UDP-NAc-glucosamine	C17 H27 N3 O17 P2	607.082	17.255	Full match	Full match	Full match	Full match	Full match	Full match	ddMS2 for preferred ion	2.07108e+07	3	27	5	1.60978e+07	1.69337e+07	1.64161e+07	1.97794e+07	1.039e+07	2.2984e+07	1.28587e+07	2.03465e+07	1.24012e+07	3.07496e+07	2.02621e+07	8.58334e+06	1.57838e+07	2.56259e+07	1.16453e+07	2.16876e+07	1.99053e+07	2.10081e+07	1.06697e+07	1.92548e+07	1.47065e+07
TRUE	UMP	C9 H13 N2 O9 P	324.036	17.538	Full match	Full match	Full match	Full match	Not the top hit	Full match	ddMS2 for preferred ion	1.97414e+07	3	33	13	1.43702e+07	1.76538e+07	1.52085e+07	3.18463e+07	9.44381e+06	3.4385e+07	1.4486e+07	2.29499e+07	1.47659e+07	2.07686e+07	234709	1.33844e+07	2.31509e+07	2.77204e+07	1.69516e+07	2.63066e+07	2.25132e+07	2.78683e+07	1.541e+07	2.11859e+07	2.30907e+07
TRUE	Uric acid	C5 H4 N4 O3	168.028	17.831	Full match	Full match	Full match	Full match	Full match	Full match	ddMS2 for preferred ion	999659	3	33	5	845153	899292	866886	756334	1.52736e+06	604213	1.77292e+06	1.03206e+06	1.15727e+06	812086	1.07789e+06	1.89066e+06	1.19954e+06	844929	932348	322574	295242	725526	691049	393832	570560
TRUE	UTP	C9 H15 N2 O15 P3	483.969	19.723	Full match	Invalid mass	Full match	Full match	Partial match	Full match	ddMS2 for preferred ion	2.03225e+06	3	38	13	1.25271e+06	1.55461e+06	1.34072e+06	3.50343e+06	1.00637e+06	2.46838e+06	964464	2.28297e+06	1.08623e+06	2.28632e+06	1.63937e+06	1.19511e+06	2.22271e+06	2.91257e+06	1.78905e+06	3.14305e+06	2.04248e+06	2.6016e+06	1.32457e+06	2.68234e+06	2.04277e+06
TRUE	Vanillic acid	C8 H8 O4	168.042	17.478	Full match	Invalid mass	Full match	Not the top hit	Not the top hit	Full match	ddMS2 for preferred ion	421735	3	30	21	304419	430804	325126	249360	598153	315708	526894	220737	449312	415883	330619	750034	345628	308770	589242	247006	205364	430355	581018	221771	396854
FALSE	(−)-Diisopropyl D-tartrate	C10 H18 O6	234.11	8.248	Full match	Invalid mass	No results	No results	Full match	No results	ddMS2 for preferred ion	17260.9	3	35	7	11336.4	9668.05	11089.4	17593.1	7815.24	17730.7	23876.1	13100.2	29628.3	9367.11	19100.4	11078.2	19930.1	13589.8	11642.3	18270.8	13905.9	16943.9	16003.5	14135.6	20968.8
FALSE	(1E)-4-Oxo-1-butene-1,2,4-tricarboxylic acid	C7 H6 O7	202.011	15.056	Full match	No results	No results	Not the top hit	Full match	No results	ddMS2 for preferred ion	139505	3	35	35	63797.1	109596	65118.8	100897	194473	113415	105326	99257.3	80123.9	141203	170643	189300	103356	176091	166524	75975.2	89457.1	91256.5	110587	128334	82148.7
FALSE	(2-Oxo-1,2-dihydro-3H-indol-3-ylidene)malononitrile	C11 H5 N3 O	195.043	16.598	No results	Invalid mass	No results	No results	Full match	No results	ddMS2 for preferred ion	61134.3	3	3	3	71352.4	65759.4	71700.3	86036.7	58207.9	59735.9	98817.8	86529.6	41285.7	38477.4	82393.3	93025.8	21875.8	37659.3	109311	71166.7	122858	115967	45565.8	79033.8	54697.9
FALSE	(2-Oxo-2,3-dihydro-4H-1,4-benzoxazin-4-yl)acetic acid	C10 H9 N O4	207.053	17.313	Full match	No results	No results	Partial match	Full match	No results	ddMS2 for preferred ion	7.46197e+06	3	34	5	4.72103e+06	4.98869e+06	4.83962e+06	4.02751e+06	9.43468e+06	988318	4.42878e+06	3.15673e+06	1.07174e+07	473973	6.92793e+06	4.56804e+06	1.07733e+07	4.17059e+06	4.08439e+06	3.05868e+06	4.67804e+06	7.87438e+06	4.26174e+06	2.70379e+06	4.87593e+06
FALSE	(2-Pyrimidylthio)acetic acid	C6 H6 N2 O2 S	170.015	17.538	Full match	No results	No results	No results	Full match	No results	ddMS2 for preferred ion	431108	3	34	33	215418	362697	223582	661842	285500	990345	341290	444588	270761	315171	498098	222053	389746	551633	367468	839175	502519	543950	318299	577324	364922
FALSE	(2R)-2-[({2-Methyl-3-oxido-5-[(phosphonatooxy)methyl]-4-pyridiniumyl}methyl)ammonio]propanoatato	C11 H15 N2 O7 P	318.062	3.128	Not the top hit	No results	No results	No results	Full match	No results	ddMS2 for preferred ion	1.10346e+07	3	33	4	5.94808e+06	6.21229e+06	6.07791e+06	2.76547e+06	1.68096e+07	3.50736e+06	1.11063e+07	5.14704e+06	1.0556e+07	4.7939e+06	7.43834e+06	1.54106e+07	7.96343e+06	5.37149e+06	9.40812e+06	3.62839e+06	2.72045e+06	4.95858e+06	7.49819e+06	3.87564e+06	6.63117e+06
FALSE	(2R,3R,4R,5R,6S)-2,3,4,5,6,8-Hexahydroxy-7-oxooctyl dihydrogen phosphate	C8 H17 O11 P	320.051	16.066	Full match	Invalid mass	No results	No results	Full match	No results	ddMS2 for preferred ion	209376	3	31	5	141455	149955	144879	213101	161983	157783	151792	160305	135968	301137	258935	248644	188844	257341	231783	126560	97135	189713	124842	74898.3	119013
FALSE	(2R,3S,4S,5R,8R,10R,11S,12S)-2,10-Bis(hydroxymethyl)-1,6,9,13-tetraoxadispiro[4.2.4.2]tetradecane-3,4,11,12-tetrol	C12 H20 O10	324.106	2.868	Full match	Invalid mass	No results	No results	Full match	No results	ddMS2 for preferred ion	1.91993e+06	3	19	9	963087	1.09022e+06	985551	1.06575e+06	377025	1.20668e+06	1.1454e+06	886437	583029	1.10588e+06	1.2156e+06	3.30491e+06	2.01644e+06	736798	2.77288e+06	926588	1.03654e+06	484264	559636	863867	1.20412e+06
FALSE	(2S)-2-Hydroxy-3,4-dioxopentyl phosphate	C5 H7 O7 P	209.993	3.318	Full match	Invalid mass	No results	No results	Full match	No results	ddMS2 for preferred ion	38370.3	3	26	22	11942.7	16818.8	12531.6	21493.6	35130.6	27165.4	25292.1	22389.7	27436.1	22164.5	53687.6	33684.6	26477.1	50643.7	39212	11650.8	11469.3	15326	9171.68	17872.5	7220.33
FALSE	(2S,3R)-3-[(2-Nitro-1H-imidazol-1-yl)methoxy]-1,2,4-butanetriol	C8 H13 N3 O6	247.08	7.208	Full match	No results	No results	No results	Full match	No results	ddMS2 for preferred ion	583766	3	11	2	107717	100950	108018	50302.8	990521	17400.7	30018.2	25624.5	23019.4	104014	60579.8	54852.1	71244.7	127364	54329.3	116323	16038.6	45219.6	48567.2	50965.3	15509.8
FALSE	(2S,3S,4S,5R,6S)-6-(Hydroxymethyl)-5-{[(2R,3S,4S,5R,6S)-3,4,5-trihydroxy-6-(hydroxymethyl)-5-{[(2R,3S,4R,5R,6S)-3,4,5-trihydroxy-6-(hydroxymethyl)tetrahydro-2H-pyran-2-yl]oxy}tetrahydro-2H-pyran-2-yl] oxy}tetrahydro-2H-pyran-2,3,4,5-tetrol	C18 H32 O18	536.159	2.848	No match	Invalid mass	No results	No results	Full match	No results	ddMS2 for preferred ion	800209	3	29	5	429103	459223	439488	727313	831219	553262	772175	576836	502955	1.07949e+06	512527	442086	445279	1.11208e+06	311217	703310	301158	732860	614860	811098	473457
FALSE	(7R)-6-deoxy-D-manno-oct-7-ulosuronic acid	C8 H12 O8	236.053	3.496	Full match	Invalid mass	No results	No results	Full match	No results	ddMS2 for preferred ion	334170	3	30	25	199084	300212	211559	274149	376317	370868	230004	258197	279474	231741	352420	400908	391591	392870	418040	340941	244236	240408	230729	318472	204691
FALSE	(R)-3-hydroxy-2-oxo-4-phosphonooxybutanoic acid	C4 H7 O8 P	213.988	15.308	Full match	Invalid mass	No results	Full match	Full match	No results	ddMS2 for preferred ion	150405	3	34	34	72586.8	122065	73486.9	181888	114192	201885	109420	142012	97700	107094	301818	110887	127277	188776	189050	201554	102236	116230	73049.7	99364.9	70969
FALSE	(S)-2-methylbutanal	C5 H10 O	86.0731	4.852	Full match	No results	No results	No results	Full match	No results	ddMS2 for preferred ion	4355.28	3	30	3	4353.97	3989.25	4331.18	4224.95	2015.97	3562.04	4785.6	3304.48	4184.62	6312.49	5439.88	3050.57	1357.4	2381.65	1467.53	3545.97	2766.95	8892.02	4230.48	2124.59	3244.36
FALSE	(S)-2-ureidoglycine	C3 H7 N3 O3	133.049	2.901	Full match	Invalid mass	No results	Full match	Full match	No results	ddMS2 for preferred ion	3.51229e+07	3	25	3	5.18247e+06	5.34891e+06	5.26332e+06	2.31286e+06	5.55853e+07	1.33152e+06	1.6001e+06	1.79603e+06	2.62442e+06	4.61192e+06	3.65817e+06	2.8841e+06	3.59944e+06	9.53738e+06	2.43974e+06	3.5251e+06	1.77699e+06	3.2908e+06	3.2562e+06	4.28944e+06	2.07722e+06
FALSE	(S)-malyl N-acetyl-alpha-D-glucosaminide	C12 H19 N O10	337.101	3.347	Full match	No results	No results	No results	Full match	No results	ddMS2 for preferred ion	19687.6	3	16	11	12326.7	9871.07	12552.8	17985.4	17439.5	7334.46	12566.9	5842.38	4742.57	5076.03	38358.3	7140.12	4651.49	6967.8	36326.4	6923.31	9774.5	15243.9	16448.8	7276.92	7202.02
FALSE	.alpha.-Aminoadipic acid	C6 H11 N O4	161.069	9.769	Full match	Invalid mass	No results	Not the top hit	Full match	No results	ddMS2 for preferred ion	124670	3	29	8	92673.4	104028	95826.9	140971	72738.3	139627	164774	115903	114320	166365	107418	127308	164634	173275	81038	108369	111543	178161	112799	97667.4	121156
FALSE	.alpha.-Aminoadipic acid	C6 H11 N O4	161.069	2.804	Full match	No results	No results	Not the top hit	Full match	No results	ddMS2 for preferred ion	1.33636e+06	3	28	8	1.29187e+06	1.43975e+06	1.3329e+06	1.50831e+06	1.926e+06	1.77808e+06	2.14796e+06	1.39178e+06	2.13931e+06	1.39907e+06	1.96215e+06	1.71512e+06	1.56647e+06	1.77827e+06	1.45163e+06	1.24401e+06	901326	1.31966e+06	1.1119e+06	1.03528e+06	1.00457e+06
FALSE	.alpha.-Aminoadipic acid	C6 H11 N O4	161.069	10.133	Full match	Invalid mass	No results	Not the top hit	Full match	No results	ddMS2 for preferred ion	126479	3	21	15	94476.7	119051	97749	93744.7	119190	150230	217110	127317	182281	128009	203067	136061	112566	120124	111935	87303.1	84287.7	97472.2	90629.6	93295.9	92979.3
FALSE	[1,3]Thiazolo[5,4-d]pyrimidine	C5 H3 N3 S	137.005	16.823	No results	Invalid mass	No results	No results	Full match	No results	ddMS2 for preferred ion	1.33651e+06	3	26	6	872671	946154	894211	1.41299e+06	1.19359e+06	960805	1.32819e+06	1.10508e+06	1.02876e+06	1.40497e+06	1.97751e+06	1.54209e+06	1.63923e+06	1.83698e+06	1.04548e+06	766517	593335	868889	624125	567447	672985
FALSE	{(1R,2R)-2-[(2Z)-5-(Hexopyranosyloxy)-2-penten-1-yl]-3-oxocyclopentyl}acetic acid	C18 H28 O9	388.173	3.374	Full match	Full match	No results	No results	Full match	No results	ddMS2 for preferred ion	445400	3	49	2	251356	231849	248752	250480	182073	310724	140071	218573	310563	269718	490292	996865	599176	305738	551113	89954.7	145215	149502	140080	59064.9	154967
FALSE	{(1R,2R)-2-[(2Z)-5-(Hexopyranosyloxy)-2-penten-1-yl]-3-oxocyclopentyl}acetic acid	C18 H28 O9	388.173	2.949	Full match	Full match	No results	No results	Full match	No results	ddMS2 for preferred ion	411457	3	17	3	257849	264767	260839	220755	155354	273156	225996	174621	240062	364454	381736	484661	281500	546506	366366	197487	168260	248425	224714	154634	198275
FALSE	1,1'-MONOGLYCERIDE CITRATE	C9 H14 O9	266.064	2.847	Full match	Invalid mass	No results	No results	Full match	No results	ddMS2 for preferred ion	626352	3	31	29	219200	346706	229279	332675	858560	468062	419077	343856	574154	399085	543511	406920	583546	810816	394272	394705	217377	353327	254616	385330	207074
FALSE	1,3,4-Trihydroxy-5-oxocyclohexanecarboxylic acid	C7 H10 O6	190.048	2.84	Full match	Invalid mass	No results	Full match	Full match	No results	ddMS2 for preferred ion	905296	3	32	29	273625	439516	291613	315992	455673	475347	386701	340112	503389	319850	582838	986149	1.04165e+06	543772	787862	309768	284270	220317	167388	347629	255341
FALSE	1,3,4-Trihydroxy-5-oxocyclohexanecarboxylic acid	C7 H10 O6	190.048	3.145	Full match	Invalid mass	No results	Full match	Full match	No results	ddMS2 for preferred ion	353862	3	30	28	151938	237308	158041	172019	309624	182314	230933	161591	197006	203481	236323	522819	385292	307804	362300	190866	228038	101939	144044	197356	182671
FALSE	1,3,4-Trihydroxy-5-oxocyclohexanecarboxylic acid	C7 H10 O6	190.048	14.343	Full match	No results	No results	Full match	Full match	No results	ddMS2 for preferred ion	2.01734e+06	3	26	15	1.32062e+06	1.66337e+06	1.38244e+06	1.14596e+06	2.07491e+06	1.35808e+06	1.0448e+06	3.5948e+06	876168	1.45837e+06	1.11083e+06	3.5967e+06	1.71265e+06	1.60765e+06	2.44216e+06	1.27392e+06	930867	1.45882e+06	1.28166e+06	1.14366e+06	1.48602e+06
FALSE	1,3-Propane sultone	C3 H6 O3 S	122.004	2.827	Full match	Invalid mass	No results	No results	Full match	No results	ddMS2 for preferred ion	279063	3	24	3	182533	187424	185125	170496	444512	176217	235639	184216	227526	206165	281314	207917	186118	242977	173594	142259	106985	157306	138680	136887	127428
FALSE	1,3-Propane sultone	C3 H6 O3 S	122.004	11.275	Full match	Invalid mass	No results	No results	Full match	No results	ddMS2 for preferred ion	54553.8	3	17	9	37148.9	42449.8	37977.3	45788.8	55142.2	35565.2	56983.3	55270.7	35773.1	43320.1	48383.6	44999.8	63046	54784.2	42792.7	52502	28807.3	44732.1	54714.3	49113.7	36504.1
FALSE	1,5-Anhydro-1-[(4-methylphenyl)sulfonyl]hexitol	C13 H18 O7 S	318.077	14.712	Full match	No results	No results	No results	Full match	No results	ddMS2 for preferred ion	111433	3	31	3	96786.1	87692	96039.9	140950	153314	154914	171998	116908	181782	120828	113322	137702	154977	125316	100493	62192	71721.3	122365	102183	78687.8	137130
FALSE	1,6-diisothiocyanatohexane	C8 H12 N2 S2	200.045	2.8	No match	No results	No results	No results	Full match	No results	ddMS2 for preferred ion	2.93927e+06	3	30	5	485364	517495	497362	174765	580857	617223	562380	176803	4.8205e+06	185293	779513	582297	688755	112378	333801	112867	213138	275963	391142	196364	427665
FALSE	1,6-Hexanediol diacrylate	C12 H18 O4	226.12	4.362	Full match	Invalid mass	No results	No results	Full match	No results	ddMS2 for preferred ion	192549	3	26	2	89472.2	83591.4	89399.2	82354.6	135693	62617.3	97873.4	104645	71356.6	173752	70942.1	126051	74630.5	265470	80396.1	51150.9	35798.9	92546.5	99276.8	41141.2	64245.5
FALSE	1-[(Carboxyacetyl)amino]cyclopropanecarboxylic acid	C7 H9 N O5	187.048	10.183	Full match	No results	No results	Partial match	Full match	No results	ddMS2 for preferred ion	361969	3	29	3	321333	328980	326408	232888	561639	512477	356445	300415	501045	452281	575472	406205	470507	489627	412314	253248	378505	332596	395634	317291	356443
FALSE	1-Cyclohexenecarboxylic Acid	C7 H10 O2	126.068	15.152	Full match	Invalid mass	No results	Partial match	Full match	No results	ddMS2 for preferred ion	6704.73	3	12	6	8192.55	8773.83	8167.42	7264.4	7976.76	16829.5	12629.5	7062.76	6636.14	8364.72	6663.34	4759.02	3328.28	4371.13	8316.65	19664	3824.28	6823.47	5397.31	8068.24	8204.76
FALSE	1-Deoxy-5-O-phosphonatopent-2-ulose	C5 H9 O7 P	212.009	17.538	Not the top hit	Invalid mass	No results	No results	Not the top hit	No results	ddMS2 for preferred ion	247717	3	33	17	218808	288676	234358	376052	108839	417880	216568	290371	153146	312264	195164	168021	294191	344386	207173	337357	272955	419421	269601	288677	297610
FALSE	1-Deoxy-5-O-phosphonatopent-2-ulose	C5 H9 O7 P	212.009	4.765	Full match	Invalid mass	No results	No results	Not the top hit	No results	ddMS2 for preferred ion	56171.1	3	31	21	72167.2	45864.9	68912.7	67162.7	22500.7	90631.9	52111	52476.2	53997.3	85320.8	72786.8	38679.9	64847.3	75581.2	78217.6	73989.1	44414.7	65771.7	34635.1	45413.3	32338.7
FALSE	1-Methyl uracil	C6 H6 N2 O4	170.033	15.26	Full match	No results	No results	No results	Full match	No results	ddMS2 for preferred ion	135118	3	31	5	112373	98616.6	110855	94929.9	207651	95782.2	159063	129946	152851	167401	128884	135045	108562	108996	103307	81773.9	56786.5	96196.8	96494.4	67612	85806.6
FALSE	1-O-(3,4-Dihydroxybenzoyl)-beta-D-glucopyranose	C13 H16 O9	316.08	17.135	Not the top hit	Invalid mass	No results	Partial match	Full match	No results	ddMS2 for preferred ion	961494	3	14	13	996021	1.19679e+06	1.00859e+06	994396	717597	1.35789e+06	2.02696e+06	1.00007e+06	1.2775e+06	879058	788332	482514	651125	461597	585425	651755	1.37895e+06	918926	755843	815031	1.7122e+06
FALSE	1-phospho-alpha-D-glucuronic acid	C6 H11 O10 P	274.009	15.3	Full match	Invalid mass	No results	Full match	Full match	No results	ddMS2 for preferred ion	282307	3	35	34	132178	227312	138754	337178	207610	432702	205301	269708	181495	215723	534290	191230	237866	363981	351695	357067	187259	235130	124630	180865	143607
FALSE	1-phospho-alpha-D-glucuronic acid	C6 H11 O10 P	274.009	16.829	Full match	Invalid mass	No results	Full match	Full match	No results	ddMS2 for preferred ion	1.38703e+06	3	32	6	869326	945515	895378	1.47657e+06	1.04893e+06	974539	1.34032e+06	1.12212e+06	1.10753e+06	1.38926e+06	1.95241e+06	1.58586e+06	1.78317e+06	1.95185e+06	1.04115e+06	747577	593028	903726	678839	556562	715726
FALSE	2-(1,3-Benzothiazol-2-ylamino)-5,6,7,8-tetrahydro-4(1H)-quinazolinone	C15 H14 N4 O S	298.09	2.836	No match	Invalid mass	No results	No results	Full match	No results	ddMS2 for preferred ion	8.60236e+07	3	33	4	1.61206e+07	1.67905e+07	1.64608e+07	4.20707e+06	9.03453e+06	4.84819e+07	7.23292e+06	7.01868e+06	1.44575e+08	3.8956e+06	2.4852e+07	7.66165e+06	4.13251e+07	7.39827e+06	1.10843e+07	3.88281e+06	5.48724e+06	6.3279e+06	5.08678e+06	3.64179e+06	5.41664e+06
FALSE	2-(2-Acetoxy-2-oxoethyl)-2-hydroxysuccinate	C8 H8 O8	232.022	15.327	Full match	Invalid mass	No results	No results	Invalid mass	No results	ddMS2 for preferred ion	4.2661e+06	3	20	4	2.77831e+06	2.49513e+06	2.76735e+06	3.73961e+06	5.91772e+06	2.61101e+06	3.6656e+06	3.27911e+06	2.65092e+06	3.86255e+06	2.22322e+06	5.24868e+06	5.16912e+06	4.92739e+06	3.5002e+06	1.74292e+06	1.10183e+06	2.35456e+06	1.93967e+06	1.46693e+06	1.62399e+06
FALSE	2-(4-Ethyl-2-thioxo-1,3-thiazol-3(2H)-yl)propanoic acid	C8 H11 N O2 S2	217.023	16.3	No match	No results	No results	No results	Full match	No results	ddMS2 for preferred ion	39035	3	23	5	22867.1	24358.1	23321.8	29618.4	62321.5	26838.6	31766.3	30789.7	29691.9	41923	34473.2	20922.5	36923.1	50378	22215.8	24562.1	14910	24304.8	28719.9	22678.2	18329.2
FALSE	2,2',2'',2'''-(1,2-Ethanediyldiammonio)tetraacetate	C10 H14 N2 O8	290.075	6.42	Not the top hit	Invalid mass	No results	No results	Full match	No results	ddMS2 for preferred ion	147165	3	26	6	167206	145718	165301	165246	191235	146679	160969	162757	164006	187472	130656	252730	191729	170046	187234	72982.3	113758	135351	87925.8	78532.4	101247
FALSE	2,2-Bis(hydroxymethyl)propionic acid	C5 H10 O4	134.058	2.895	Full match	Invalid mass	No results	Partial match	Full match	No results	ddMS2 for preferred ion	1.09186e+07	3	35	10	9.27672e+06	1.08423e+07	9.74799e+06	9.54631e+06	6.81502e+06	9.44173e+06	1.45791e+07	9.35811e+06	1.22938e+07	1.36129e+07	1.21612e+07	1.06629e+07	1.48888e+07	1.55463e+07	1.00734e+07	1.21255e+07	7.72119e+06	1.79014e+07	1.1442e+07	1.08294e+07	1.21143e+07
FALSE	2,2-Bis(hydroxymethyl)propionic acid	C5 H10 O4	134.058	18.26	No results	Invalid mass	No results	Partial match	Full match	No results	ddMS2 for preferred ion	4368.12	3	19	15	3524.47	4405.6	3619.01	3677.89	5792.13	4165.86	6141.04	3480.52	6113.04	3027.03	4296.66	3056.44	1713.14	2738.23	3960.11	5667.39	4507.41	5204.12	7710.85	6940.69	4364.75
FALSE	2,2-Bis(hydroxymethyl)propionic acid	C5 H10 O4	134.058	3.085	Full match	Invalid mass	No results	Partial match	Full match	No results	ddMS2 for preferred ion	1.06576e+07	3	17	7	9.81359e+06	1.07813e+07	9.99656e+06	1.06304e+07	9.64409e+06	1.21934e+07	1.29284e+07	1.13402e+07	9.48936e+06	1.15739e+07	1.30441e+07	1.69055e+07	1.24212e+07	1.13748e+07	1.16244e+07	1.24913e+07	9.98757e+06	1.29428e+07	1.19509e+07	1.36838e+07	1.19302e+07
FALSE	2,3,4,5,6,7,8-Heptahydroxyoctanal	C8 H16 O8	240.085	2.945	Full match	Invalid mass	No results	No results	Full match	No results	ddMS2 for preferred ion	2.99092e+06	3	27	10	3.17255e+06	3.71422e+06	3.29599e+06	3.52534e+06	4.04267e+06	3.7815e+06	4.70285e+06	3.42212e+06	4.69103e+06	4.10333e+06	4.33015e+06	4.36185e+06	3.15844e+06	4.03914e+06	3.81245e+06	3.36117e+06	3.19195e+06	4.6601e+06	3.65917e+06	3.76158e+06	3.6685e+06
FALSE	2,3,4,5,6,7,8-Heptahydroxyoctanoic acid	C8 H16 O9	256.079	3.219	Full match	Invalid mass	No results	No results	Full match	No results	ddMS2 for preferred ion	536273	3	22	11	193600	229614	200059	170273	214738	201902	423815	147065	302739	185991	428511	941936	409864	154884	345246	40670.1	116458	151075	204989	130262	200123
FALSE	2,3,4,5,6,7,8-Heptahydroxyoctanoic acid	C8 H16 O9	256.079	2.409	Full match	Invalid mass	No results	No results	Full match	No results	ddMS2 for preferred ion	1.12527e+06	3	19	14	1.39415e+06	1.72212e+06	1.43307e+06	1.31815e+06	1.6052e+06	1.23031e+06	2.25617e+06	1.55862e+06	175783	1.40113e+06	1.62424e+06	1.62528e+06	565805	1.19566e+06	1.55273e+06	1.90326e+06	1.03581e+06	540895	1.62453e+06	3.20238e+06	1.63517e+06
FALSE	2,3,4,5,6-Pentahydroxycyclohexyl phosphate	C6 H11 O9 P	258.014	3.308	Full match	Invalid mass	No results	Partial match	Full match	No results	ddMS2 for preferred ion	17930.4	3	33	18	6020.35	8042.82	6465.57	15796.1	19685.6	6035.35	9386.78	13037.9	14478.9	14817.1	24403.9	24104.9	17381	24917.9	18741.7	5440.83	5292.08	6791.17	8101.94	7188.7	5122.94
FALSE	2,3,4,5-Tetrahydroxy-6-oxohexanamide	C6 H11 N O6	193.059	3.256	Full match	Invalid mass	No results	No results	Full match	No results	ddMS2 for preferred ion	18226.4	3	33	7	8177.89	8977.51	8446.42	14407.3	6391.57	14016.6	10096.3	9914.96	12661.7	15301	7833.9	13128.2	25729.8	19884.2	18248.8	11283.7	7527.12	16387.3	10196.2	8323.28	11927
FALSE	2,3-Dihydroxy-4-oxobutyl phosphate	C4 H7 O7 P	197.993	16.684	Full match	Invalid mass	No results	No results	Not the top hit	No results	ddMS2 for preferred ion	234072	3	14	10	164528	186857	163233	272366	226255	323493	184361	284814	189168	222757	502348	290510	124684	281273	364985	394961	169890	214022	252309	223936	97888.4
FALSE	2,5-Furandicarboxylic acid	C6 H4 O5	156.006	17.716	Full match	Invalid mass	No results	No results	Full match	No results	ddMS2 for preferred ion	491469	3	23	22	428223	598741	438550	676569	253697	868888	526454	658032	333384	765395	593215	395246	498572	628226	520508	1.13766e+06	930955	861706	755560	575379	808278
FALSE	2,6-Diamino-4-pyridin-3-yl-4H-thiopyran-3,5-dicarbonitrile	C12 H9 N5 S	255.059	2.831	No match	Invalid mass	No results	No results	Full match	No results	ddMS2 for preferred ion	285352	3	24	24	192159	274370	191332	210704	129416	412375	373274	229450	124139	230335	375241	392997	216683	183360	514856	408352	335268	164112	208148	337461	186452
FALSE	2-[(1R,3R,4aS,9aR)-1-(hydroxymethyl)-6-[(3-methoxyphenyl)sulfonylamino]-3,4,4a,9a-tetrahydro-1H-pyrano[3,4-b]benzofuran-3-yl]-N-(2-phenylethyl)acetamide	C29 H32 N2 O7 S	552.19	2.69	No results	No results	No results	No results	Full match	No results	ddMS2 for preferred ion	1.96873e+06	3	28	13	1.46405e+06	1.78518e+06	1.53267e+06	2.71958e+06	692378	4.2217e+06	1.81582e+06	2.55197e+06	529145	2.5439e+06	3.39488e+06	1.75989e+06	1.98871e+06	2.4588e+06	2.12876e+06	1.74976e+06	2.04406e+06	1.73481e+06	1.29974e+06	1.7082e+06	1.524e+06
FALSE	2-[(2-Amino-2-carboxyethyl)sulfanyl]succinic acid	C7 H11 N O6 S	237.031	17.187	Full match	Invalid mass	No results	No results	Full match	No results	ddMS2 for preferred ion	638341	3	33	32	704069	356272	691026	300360	1.09974e+06	209287	723892	281028	348283	231087	448731	809604	230631	192119	416942	470545	178611	410340	324209	536077	388410
FALSE	2-[(2-Amino-2-carboxyethyl)sulfanyl]succinic acid	C7 H11 N O6 S	237.031	17.328	Full match	Invalid mass	No results	No results	Full match	No results	ddMS2 for preferred ion	1.3822e+06	3	16	16	624731	451688	626850	742046	2.46821e+06	694754	403119	442521	398699	987386	1.0949e+06	2.13396e+06	645349	727939	1.01814e+06	413413	231413	408674	277148	494895	252194
FALSE	2-[(3-nitro-2-pyridyl)thio]acetic acid	C7 H6 N2 O4 S	214.006	5.963	No match	Invalid mass	No results	No results	Full match	No results	ddMS2 for preferred ion	154723	3	34	10	121151	96773.5	117328	173150	110737	212446	222158	119292	137221	110306	177389	202876	108884	134283	254334	138807	110553	200433	175862	144024	133982
FALSE	2-[(5,7-Dimethyl[1,2,4]triazolo[1,5-a]pyrimidin-2-yl)sulfanyl]-N-methyl-N-phenylacetamide	C16 H17 N5 O S	327.117	2.823	No match	No results	No results	No results	Full match	No results	ddMS2 for preferred ion	111159	3	24	0	71475	69305.8	71854.7	47960.6	46159.6	99154.2	86888.2	54105.1	172464	40508.5	50149.2	111249	55414.1	28412.4	78072.9	40684	43051.6	74743.8	60123.7	23477.5	64855.9
FALSE	2-{[4-Allyl-5-(2-furyl)-4H-1,2,4-triazol-3-yl]sulfanyl}-N-benzylacetamide	C18 H18 N4 O2 S	354.116	3.146	No match	No results	No results	No results	Full match	No results	ddMS2 for preferred ion	560516	3	31	1	288003	272198	288106	163179	186401	164959	335101	157301	471365	276564	272980	1.0474e+06	779281	236371	546591	126773	191024	149421	175474	169346	282068
FALSE	2-{[4-Allyl-5-(2-furyl)-4H-1,2,4-triazol-3-yl]sulfanyl}-N-benzylacetamide	C18 H18 N4 O2 S	354.116	3.726	No results	Invalid mass	No results	No results	Full match	No results	ddMS2 for preferred ion	13110	3	29	27	7012.71	4021.71	6814.77	6184.51	6389.92	12561.3	8130.03	4909.88	8151.58	9140.65	13156.2	19084.6	11768.6	3477.99	22676.4	4432.89	6431.6	3866.45	4671.18	7175.3	3240.8
FALSE	2-{Carboxy[(phenylacetyl)amino]methyl}-5,5-dimethyl-1,3-thiazolidine-4-carboxylic acid	C16 H20 N2 O5 S	352.109	2.904	Not the top hit	No results	No results	No results	Full match	No results	ddMS2 for preferred ion	4.4821e+06	3	24	4	106544	94827	105776	22920.7	7.12806e+06	7631.33	10526.8	13087.7	10817.6	67705.3	36328.6	8953.27	34667.5	176115	8323.18	60540.4	10528.7	44736.4	51116.8	74618	16483.5
FALSE	2-Acetamido-2-deoxy-1-O-phosphonatohexopyranose	C8 H14 N O9 P	299.041	14.319	Full match	Invalid mass	No results	No results	Full match	No results	ddMS2 for preferred ion	397296	3	33	27	149524	233488	161117	256582	370162	322420	281696	317365	239993	268152	556725	445455	364525	531089	448428	207757	144608	217781	131605	163642	100522
FALSE	2-amino-2,3,7-trideoxy-D-lyxo-hept-6-ulosonic acid	C7 H13 N O5	191.079	2.838	Full match	Invalid mass	No results	Full match	Full match	No results	ddMS2 for preferred ion	185055	3	28	7	121982	135394	125765	192047	253386	162530	225497	199051	213150	211708	216253	179501	201664	256484	153988	107507	107214	145092	120673	102208	113984
FALSE	2-Amino-4-propyl-6H-1,3-thiazine-6-thione	C7 H10 N2 S2	186.029	2.783	No match	No results	No results	No results	Full match	No results	ddMS2 for preferred ion	1.17523e+08	3	31	8	9.30311e+07	1.03554e+08	9.62416e+07	1.50586e+08	7.04106e+07	1.582e+08	1.28758e+08	1.58379e+08	1.57007e+08	1.31377e+08	1.30509e+08	1.25725e+08	1.3595e+08	1.64864e+08	3.06044e+06	9.59017e+07	8.01797e+07	9.39228e+07	8.59251e+07	3.38533e+07	8.31138e+07
FALSE	2-Deoxy-D-glucose 6-phosphate	C6 H13 O8 P	244.035	2.746	Full match	Invalid mass	No results	Partial match	Full match	No results	ddMS2 for preferred ion	432890	3	29	22	138471	198285	147191	288180	292499	450508	211872	342512	433990	180743	410784	308941	319753	579583	222451	190306	159975	164950	155614	170917	99471.7
FALSE	2-Deoxyhexopyranose	C6 H12 O5	164.069	2.871	Full match	Invalid mass	No results	Partial match	Full match	No results	ddMS2 for preferred ion	689909	3	34	25	555250	324447	524485	617933	674839	622749	956128	643527	925732	655069	342084	755620	877491	271234	573788	453950	431143	528474	665345	299585	521699
FALSE	2-Furoic acid	C5 H4 O3	112.016	17.112	Full match	Full match	No results	No results	Full match	No results	ddMS2 for preferred ion	1.61436e+07	3	17	6	2.26399e+07	2.43975e+07	2.30105e+07	2.0626e+07	414212	2.73312e+07	2.3437e+07	2.13411e+07	2.51873e+06	2.24505e+07	3.00725e+07	2.48935e+07	1.87897e+07	2.0236e+07	740915	3.012e+07	4.83098e+06	6.14838e+06	2.69898e+07	2.73427e+07	2.33582e+07
FALSE	2-Indolinecarboxylic acid	C9 H9 N O2	163.063	17.364	Full match	No results	No results	No results	Full match	No results	ddMS2 for preferred ion	347596	3	33	18	150348	203648	161806	151713	345525	315998	141896	99287.2	475495	128441	262832	117274	464845	138505	144167	92968.4	151589	353768	128770	90968	153460
FALSE	2-Indolylformic acid	C9 H7 N O2	161.048	17.375	Full match	No results	No results	Partial match	Full match	No results	ddMS2 for preferred ion	7.61702e+06	3	34	4	4.80113e+06	5.00546e+06	4.90605e+06	4.09891e+06	9.58261e+06	6.95895e+06	4.49832e+06	3.193e+06	1.09749e+07	3.28469e+06	7.06794e+06	4.64e+06	1.09769e+07	4.24757e+06	4.1572e+06	3.10874e+06	4.73958e+06	8.0698e+06	4.33287e+06	2.7564e+06	4.9246e+06
FALSE	2-methylglycerate	C4 H7 O4	119.034	2.329	No results	Invalid mass	No results	No results	Full match	No results	ddMS2 for preferred ion	1.26657e+06	3	28	8	637037	531482	625136	599018	440059	1.34264e+06	769487	399760	1.79106e+06	118902	602040	1.4561e+06	1.67115e+06	601101	981352	419715	458001	560157	529397	387354	425801
FALSE	2-O-acetyl-alpha-D-abequopyranosyl-(1->3)-alpha-D-mannopyranose	C14 H24 O10	352.137	3.729	Not the top hit	Invalid mass	No results	No results	Full match	No results	ddMS2 for preferred ion	101078	3	23	15	54275.6	68498.1	56449.6	61513.1	150373	69210.3	103350	67221.6	64967.7	159351	99995.9	60440.5	46071.2	129578	61700.2	67354.5	49500.8	66560.7	49016.2	64557.4	36579.1
FALSE	2-Oxido-1,2,3-propanetricarboxylate	C6 H4 O7	187.997	16.846	No results	Invalid mass	No results	No results	Full match	No results	ddMS2 for preferred ion	289864	3	26	14	176523	221531	184581	268227	303584	294732	329714	298649	259784	290579	279734	304805	319702	391925	252147	211996	128359	213534	243760	165009	173595
FALSE	2-Oxo-4-hydroxyglutarate	C5 H4 O6	160.001	17.729	Full match	Invalid mass	No results	No results	Not the top hit	No results	ddMS2 for preferred ion	632912	3	31	25	447448	672137	481236	590166	509833	815846	994329	343026	180054	458866	785795	1.02233e+06	773110	581052	923418	522610	475121	656201	634130	632118	526287
FALSE	2-Oxo-4-hydroxyglutarate	C5 H4 O6	160.001	18.318	Full match	Invalid mass	No results	No results	Not the top hit	No results	ddMS2 for preferred ion	2.06419e+06	3	22	8	1.82228e+06	2.02276e+06	1.86735e+06	1.57103e+06	1.49125e+06	2.11977e+06	2.66468e+06	1.96857e+06	1.89266e+06	1.52288e+06	2.14164e+06	2.62038e+06	2.5471e+06	2.24514e+06	2.26396e+06	1.92849e+06	1.68802e+06	2.57585e+06	1.51266e+06	1.95749e+06	2.17119e+06
FALSE	2-Phenyl-3-(3-pyridinyl)tetrahydro-1H,5H-pyrazolo[1,2-a][1,2,4]triazole-1-thione	C16 H16 N4 S	296.111	2.795	No match	Invalid mass	No results	No results	Full match	No results	ddMS2 for preferred ion	381176	3	35	13	337936	415419	358711	336076	390752	342636	389233	425820	451982	466672	387627	738379	538983	507030	370954	358155	250668	323845	329663	475813	480120
FALSE	2-Phenyl-3-(3-pyridinyl)tetrahydro-1H,5H-pyrazolo[1,2-a][1,2,4]triazole-1-thione	C16 H16 N4 S	296.111	3.101	No match	No results	No results	No results	Full match	No results	ddMS2 for preferred ion	94615	3	29	29	56171.7	87477.6	56459.6	54278.7	60935.7	108247	66134.9	85673.9	110761	91265.4	111452	131076	94583.6	60269.6	112160	40987	59941.8	64928.9	71626.2	67217.1	82374.7
FALSE	2-Pyrrolidone	C4 H7 N O	85.0528	3.274	Full match	No results	No results	Partial match	Full match	No results	ddMS2 for preferred ion	52131.9	3	32	2	34436.6	34690.8	34896.4	32699.1	79887.9	28917.6	39048.3	24296.6	61474.9	35072.8	61697.4	47747.9	62126.7	62175	35614.8	25372.7	18219.4	28862.9	35359.5	19488.6	19739.8
FALSE	2-Pyrrolidone	C4 H7 N O	85.0528	10.107	Full match	Invalid mass	No results	Partial match	Full match	No results	ddMS2 for preferred ion	1.97876e+06	3	29	7	1.70176e+06	1.86353e+06	1.75115e+06	1.69411e+06	2.566e+06	1.90262e+06	2.06584e+06	1.91967e+06	2.28748e+06	1.831e+06	2.17341e+06	2.70375e+06	2.66581e+06	2.15794e+06	2.17512e+06	332865	1.57797e+06	2.31376e+06	2.24211e+06	1.73487e+06	2.20805e+06
FALSE	3-(1,5-dimethyl-3-pyrazolyl)-4-phenyl-1H-1,2,4-triazole-5-thione	C13 H13 N5 S	271.09	2.072	No results	No results	No results	No results	Full match	No results	ddMS2 for preferred ion	53299.7	3	7	0	61771.7	59293.9	62055.5	36225.5	92012.8	55961.1	101894	51424.4	55741.9	60294.6	83572.1	62324.8	34702.9	42026.1	67869.4	56451.6	48625	57854.5	64034.2	61849.9	61153.9
FALSE	3-(3-Methoxy-isoxazol-5-yl)-propionic acid	C7 H9 N O4	171.053	17.845	Full match	No results	No results	Partial match	Full match	No results	ddMS2 for preferred ion	39989.1	3	30	10	35928.6	42013	37478.4	69039.4	31468.8	28915.6	51840	56471.2	42515.9	58595.2	43411.4	39742.1	40560.9	43651.7	44908.9	29796.5	25598.4	61821.6	30399.4	22742.5	23210.8
FALSE	3,12-Bis(carboxylatomethyl)-6,9-dioxa-3,12-diazatetradecane-1,14-dioate	C14 H20 N2 O10	376.111	6.177	Not the top hit	Invalid mass	No results	No results	Invalid mass	No results	ddMS2 for preferred ion	80164.5	3	35	5	49208	51874.8	50430.2	33376.1	52076.8	51611.4	45017.4	38162.2	65151.5	36972.5	49373.4	64478.2	116456	74079.1	59773	33332.2	27674.2	102784	41877.5	43144.4	26848.8
FALSE	3,4,15-Trihydroxy-12,13-epoxytrichothec-9-en-8-yl 3-methylbutanoate	C20 H30 O7	382.199	17.277	Not the top hit	No results	No results	No results	Full match	No results	ddMS2 for preferred ion	1.6857e+06	3	33	10	1.5305e+06	1.78163e+06	1.60066e+06	3.03977e+06	2.20616e+06	2.2586e+06	2.8564e+06	2.47297e+06	2.29266e+06	1.73895e+06	1.79264e+06	1.91523e+06	2.31527e+06	1.54343e+06	1.41776e+06	1.46674e+06	1.11896e+06	1.62168e+06	1.2182e+06	992972	1.16837e+06
FALSE	3,4-Dihydroxy-5-(1,2,3-trihydroxypropyl)dihydro-2(3H)-furanone	C7 H12 O7	208.058	3.023	Full match	Invalid mass	No results	No results	Full match	No results	ddMS2 for preferred ion	4.99024e+06	3	29	8	4.49152e+06	5.07975e+06	4.64747e+06	4.52848e+06	6.93738e+06	5.13633e+06	6.31966e+06	4.9044e+06	6.47026e+06	5.74471e+06	4.99862e+06	6.73935e+06	6.04023e+06	6.9131e+06	5.81518e+06	5.00375e+06	4.92555e+06	6.93962e+06	5.91491e+06	5.16385e+06	6.67852e+06
FALSE	3,5-DIACETOXYBENZOIC ACID	C11 H10 O6	238.048	17.803	Full match	No results	No results	No results	Full match	No results	ddMS2 for preferred ion	97959.5	3	33	2	84486.2	78918.3	84286.5	127414	107721	68537.5	73025.2	122594	90791.5	93685	179053	139951	91903.5	79977.8	101493	64120	99603.9	81374.5	94338.5	66679.2	131604
FALSE	3,5-Dinitro-N-(4H-1,2,4-triazol-4-yl)benzamide	C9 H6 N6 O5	278.04	17.333	Not the top hit	Invalid mass	No results	No results	Full match	No results	ddMS2 for preferred ion	2.84865e+06	3	34	16	1.14702e+06	1.49372e+06	1.2309e+06	1.31198e+06	4.3886e+06	590268	957777	965035	1.03818e+06	3.43006e+06	356953	1.08026e+06	2.76727e+06	718110	253117	664146	121299	310497	1.12703e+06	1.38227e+06	244391
FALSE	3,5-Dinitro-N-(4H-1,2,4-triazol-4-yl)benzamide	C9 H6 N6 O5	278.04	16.677	Not the top hit	Invalid mass	No results	No results	Full match	No results	ddMS2 for preferred ion	1.81526e+06	3	21	16	819524	1.05228e+06	848278	2.30067e+06	1.10787e+06	1.29422e+06	1.14469e+06	1.75977e+06	2.43667e+06	790077	1.28981e+06	3.07098e+06	1.26529e+06	1.90018e+06	630812	824149	973376	2.26549e+06	863636	873274	1.63082e+06
FALSE	3,5-Thiomorpholinedicarboxylic acid	C6 H9 N O4 S	191.025	17.337	Full match	Invalid mass	No results	No results	Full match	No results	ddMS2 for preferred ion	1.26074e+06	3	19	16	502795	366513	513895	224708	2.32587e+06	525828	341951	343770	312321	857938	1.00539e+06	1.82196e+06	495111	579728	959468	366953	192900	354678	213193	348140	169387
FALSE	3-amino-4-methoxy-1,2,5-oxadiazol	C3 H5 N3 O2	115.038	3.506	Full match	Invalid mass	No results	No results	Full match	No results	ddMS2 for preferred ion	156991	3	19	13	53769.4	65415.2	55317.6	21265.7	261747	10649.7	35298.4	10094.5	36723.1	89957.4	63102.5	40175.9	46188.2	108871	39695.5	74689.7	21823.5	42981.6	63956.9	68595.8	23174.6
FALSE	3-Deoxy-2-keto-6-P-gluconate	C6 H11 O9 P	258.014	14.154	Full match	Invalid mass	Full match	Not the top hit	Not the top hit	No results	ddMS2 for preferred ion	4.99375e+06	3	35	22	2.52487e+06	3.65789e+06	2.75995e+06	5.53757e+06	3.03296e+06	8.16842e+06	2.67143e+06	4.69287e+06	4.50665e+06	3.93575e+06	7.54733e+06	3.77924e+06	6.25966e+06	6.92287e+06	5.67222e+06	4.99563e+06	3.26348e+06	3.28035e+06	2.01603e+06	2.20177e+06	3.49379e+06
FALSE	3-Deoxy-2-keto-6-P-gluconate	C6 H11 O9 P	258.014	12.87	Full match	Invalid mass	Full match	Not the top hit	Not the top hit	No results	ddMS2 for preferred ion	121930	3	34	9	59958	68326.3	62510.4	77530.3	123597	102282	110533	50437.9	182133	84699.6	118445	148354	173639	120117	172886	69453	52724.5	59379.9	80689.2	56825.5	56345.6
FALSE	3-Deoxy-2-keto-6-P-gluconate	C6 H11 O9 P	258.014	15.307	Full match	Invalid mass	Full match	Not the top hit	Not the top hit	No results	ddMS2 for preferred ion	1.55768e+06	3	31	24	960297	1.41428e+06	1.03227e+06	2.37534e+06	1.13114e+06	2.94936e+06	1.13573e+06	1.79508e+06	1.24907e+06	1.54694e+06	3.04551e+06	1.33099e+06	1.55975e+06	1.90864e+06	2.15514e+06	1.94681e+06	1.39209e+06	1.64209e+06	822954	1.06081e+06	1.03931e+06
FALSE	3-Hydroxy-3-methylglutaric acid	C6 H10 O5	162.053	9.694	Full match	Full match	No results	Partial match	Partial match	No results	ddMS2 for preferred ion	794815	3	37	11	524477	623941	555217	487009	810119	500268	621348	405776	669539	819884	664414	606211	1.04475e+06	1.14099e+06	389267	253162	265365	460458	574751	243595	486450
FALSE	3-Hydroxy-3-methylglutaric acid	C6 H10 O5	162.053	10.174	Full match	Full match	No results	Partial match	Partial match	No results	ddMS2 for preferred ion	6.08439e+06	3	30	23	4.28873e+06	6.263e+06	4.57856e+06	6.01311e+06	6.68713e+06	5.43975e+06	8.79748e+06	5.1753e+06	5.74094e+06	9.51744e+06	4.90564e+06	4.74301e+06	4.22496e+06	7.03222e+06	3.57892e+06	2.97058e+06	3.01789e+06	5.39914e+06	3.92145e+06	3.26462e+06	4.33936e+06
FALSE	3-hydroxy-L-glutamic acid	C5 H9 N O5	163.048	8.511	Full match	Invalid mass	No results	No results	Full match	No results	ddMS2 for preferred ion	85900	3	28	7	69193.2	75686.5	71114.4	94531.2	60635	57078.4	104003	71143.6	93947.1	105031	125073	90523.5	103977	118886	82003.9	106353	89813	105825	79877.5	46100.7	74134.9
FALSE	3-Methyl-5,6-dihydro-1,4-dithiine-2-carboxylic acid	C6 H8 O2 S2	175.996	18.316	No match	Invalid mass	No results	No results	Full match	No results	ddMS2 for preferred ion	86606	3	21	20	59526.9	81139.2	60774.3	78344.8	108478	111491	105957	76989.8	74470.2	68503.9	108541	70773.4	91683.5	83325.9	87383.3	99678.4	76902.9	78581.9	95258.5	102042	57322
FALSE	3-O-beta-D-galactosyl-sn-glycerol	C9 H18 O8	254.1	2.055	Full match	Invalid mass	No results	No results	Full match	No results	ddMS2 for preferred ion	77286.2	3	30	2	99782.6	99666.1	100901	52513.3	119332	78055.6	138550	90292.6	78093.1	86866	95740.2	74891.1	47968.9	66269.4	82424	74520.4	79339	109737	116505	89543.9	96293.8
FALSE	3-Oxalomalic acid	C6 H6 O8	206.006	17.73	Full match	No results	No results	No results	Full match	No results	ddMS2 for preferred ion	147478	3	26	11	156789	186812	163181	147009	155509	167242	219078	172712	110753	90604.3	200059	166679	188800	120014	152900	146648	162684	205758	168678	169047	160905
FALSE	3-oxo-3-ureidopropanoic acid	C4 H6 N2 O4	146.033	5.878	Full match	Invalid mass	No results	No results	Full match	No results	ddMS2 for preferred ion	16368.8	3	35	35	10349.2	17687.7	10635.1	7037.75	12279.9	7169.31	16822.5	9157.53	8766.34	8918.93	12072.5	25954.5	13256.3	7606.48	10199.8	8620.29	5662.81	6054.81	14118.8	7044.47	5171.23
FALSE	3-sulfolactic acid	C3 H6 O6 S	169.988	14.203	Full match	No results	No results	Full match	Full match	No results	ddMS2 for preferred ion	932641	3	25	21	640397	896348	667984	789817	1.10208e+06	1.09171e+06	1.00139e+06	1.0068e+06	1.03738e+06	869984	1.03443e+06	1.42041e+06	1.0607e+06	1.19869e+06	1.3142e+06	1.02418e+06	896599	1.0003e+06	1.06823e+06	861153	935290
FALSE	3-Sulfopropanoic acid	C3 H6 O5 S	153.994	14.387	Full match	Invalid mass	No results	No results	Full match	No results	ddMS2 for preferred ion	249559	3	24	5	189733	168197	188258	180017	235874	211454	197771	199728	249948	195425	228875	405494	317724	212284	280182	185640	145613	147737	188083	150939	183538
FALSE	3-thio-L-aspartic acid	C4 H7 N O4 S	165.009	15.717	Full match	Invalid mass	No results	No results	Full match	No results	ddMS2 for preferred ion	141845	3	32	2	112083	112806	113582	152178	68950.2	155039	72063.8	133411	92870.7	120106	118139	102576	200932	163832	140482	114910	144362	173254	102143	104081	118336
FALSE	4-(3-Ethyl[1,2,4]triazolo[3,4-b][1,3,4]thiadiazol-6-yl)aniline	C11 H11 N5 S	245.075	2.093	No match	Invalid mass	No results	No results	Full match	No results	ddMS2 for preferred ion	301017	3	13	13	259166	309317	259959	208438	544534	238418	760048	276347	179400	245505	407644	289118	133457	161136	361588	230582	185096	218632	356697	288766	192709
FALSE	4,4',4''-Phosphinylidynetrisemicarbazide	C3 H12 N9 O4 P	269.075	2.407	Not the top hit	Invalid mass	No results	No results	Full match	No results	ddMS2 for preferred ion	414034	3	24	14	527707	651358	549426	431121	578609	550349	905029	527063	623189	486875	642490	596807	427952	399903	681513	855865	576972	515125	761497	799942	552365
FALSE	4,4-DIMETHYLOXAZOLIDINE-2-THIONE	C5 H9 N O S	131.04	16.471	No results	Invalid mass	No results	No results	Full match	No results	ddMS2 for preferred ion	356499	3	29	2	241162	225597	240894	131228	553957	186578	212435	181115	255927	255246	150196	306169	414407	311450	195030	141159	101859	197110	179347	139004	118059
FALSE	4,5,6-Trihydroxy-2-oxo-7-(phosphonooxy)heptanoic acid	C7 H13 O10 P	288.025	15.89	Full match	Invalid mass	No results	Full match	Full match	No results	ddMS2 for preferred ion	131767	3	31	19	78944.5	108117	84649.8	125701	208279	145779	135819	107480	101418	96530.9	165294	143481	86926.4	146990	185131	145781	94964.3	98602.2	89542.7	84502.6	81313.8
FALSE	4,5-Dihydroxy-4-(2,3,4-trihydroxytetrahydro-2-furanyl)-3,4-dihydro-2H-pyrrole-2-carboxylic acid	C9 H13 N O8	263.064	16.993	Full match	Invalid mass	No results	No results	Full match	No results	ddMS2 for preferred ion	607436	3	31	6	526306	453078	517500	579421	704045	507672	854435	608816	695687	553176	520814	758967	792904	852427	343628	262533	273902	539236	641810	273527	404622
FALSE	4,5-Dioxopentanoate anion	C5 H5 O4	129.019	17.253	No results	Invalid mass	No results	No results	Full match	No results	ddMS2 for preferred ion	245690	3	29	28	505381	282043	500598	174573	254922	361732	489466	366197	232638	424355	400554	208401	107845	199033	232320	573880	152526	494427	503970	428669	347924
FALSE	4-[Amino(carboxy)methyl]-5-oxoproline	C7 H10 N2 O5	202.059	8.86	Full match	No results	No results	No results	Full match	No results	ddMS2 for preferred ion	6.0413e+06	3	32	4	861014	903025	880305	335116	9.23235e+06	167833	494032	312648	656079	590416	958751	1.02255e+06	1.06151e+06	1.02817e+06	832645	363687	370508	604951	577942	480669	529680
FALSE	4-{[(1-Methyl-1H-tetrazol-5-yl)sulfanyl]methyl}-2(1H)-quinolinone	C12 H11 N5 O S	273.07	2.5	No match	No results	No results	No results	Full match	No results	ddMS2 for preferred ion	323057	3	4	1	235657	230665	236758	194177	592824	326581	586024	276902	83954.1	193782	406382	203115	82564	158430	295195	314535	303077	274805	397730	354122	195709
FALSE	4-{[(5-Amino-1,3,4-thiadiazol-2-yl)sulfanyl]methyl}-5-propyl-2-furonitrile	C11 H12 N4 O S2	280.046	6.401	No match	Invalid mass	No results	No results	Full match	No results	ddMS2 for preferred ion	6.66895e+06	3	33	1	7.33354e+06	7.29433e+06	7.41358e+06	8.34565e+06	5.57599e+06	8.15322e+06	1.12399e+07	8.13866e+06	9.44818e+06	8.79251e+06	7.67551e+06	1.05528e+07	9.5022e+06	8.90677e+06	1.07975e+07	3.89364e+06	5.51381e+06	7.08344e+06	5.88878e+06	4.3577e+06	6.53116e+06
FALSE	4-Acetamidobutanoic acid	C6 H11 N O3	145.074	8.974	Full match	Full match	No results	Partial match	Partial match	No results	ddMS2 for preferred ion	147663	3	36	9	69498.2	79812.3	72799.8	43775.9	32428.5	103077	42622.7	46907.7	220982	43494.8	137378	108634	217004	54236.2	56505.8	36466.5	44203.2	59216.3	50687.1	47296.6	56480.7
FALSE	4-Formylbenzenesulfonate	C7 H5 O4 S	184.991	0.725	No match	Invalid mass	No results	No results	Full match	No results	ddMS2 for preferred ion	3048.8	3	15	13	3043.81	3654.21	3096.89	3696.58	2776.41	2680.62	5566.2	5106.72	2497.54	4847.11	2469.4	2490.19	1891.7	3873.36	4659.32	5750.08	7309.52	3457.98	6836.1	3161.87	2403.1
FALSE	4H-1,2,4-triazole-3-thiol, 4-phenyl-5-(1H-pyrazol-5-yl)-	C11 H9 N5 S	243.059	2.628	No match	Invalid mass	No results	No results	Full match	No results	ddMS2 for preferred ion	519814	3	16	15	416119	518189	414908	292828	741345	1.24592e+06	435219	177558	415386	483124	523079	371851	189103	118820	940803	252569	188331	295552	205992	263559	119461
FALSE	4H-1,2,4-triazole-3-thiol, 4-phenyl-5-(1H-pyrazol-5-yl)-	C11 H9 N5 S	243.059	3.26	No match	Invalid mass	No results	No results	Full match	No results	ddMS2 for preferred ion	128164	3	8	7	63170.9	68928.1	63729.1	31167.1	78450.9	90723.8	100823	44549.5	121480	33062.2	130299	203076	90154.7	61678	162050	38915.2	101126	37525.2	54858	28866.4	85407.3
FALSE	4-Hydroxy-2-oxoglutaric acid	C5 H6 O6	162.016	10.699	Full match	Invalid mass	No results	No results	Full match	No results	ddMS2 for preferred ion	711665	3	19	17	232830	302159	238783	311598	1.21786e+06	708121	345179	223357	206177	392049	370475	436846	432184	393715	297100	401094	86238.6	278891	350247	316678	159243
FALSE	4-Hydroxy-2-oxoglutaric acid	C5 H6 O6	162.016	17.185	Full match	No results	No results	No results	Full match	No results	ddMS2 for preferred ion	2.61469e+06	3	10	2	2.64991e+06	2.46708e+06	2.65685e+06	1.15917e+06	4.46271e+06	5.10357e+06	2.90546e+06	1.00779e+06	2.44741e+06	2.1155e+06	553319	66864.4	492967	1.22253e+06	3.64259e+06	4.81551e+06	1.64437e+06	1.58889e+06	1.21227e+06	1.32429e+06	1.35291e+06
FALSE	4-O-alpha-D-Glucopyranosylmoranoline	C12 H23 N O9	325.137	3.071	No results	Invalid mass	No results	No results	Full match	No results	ddMS2 for preferred ion	94706.6	3	21	10	53438.3	62200	55006	63138.9	154498	62502.5	96330.7	68824	71029.8	107933	114155	75526.9	61628.3	88859.8	80849.4	50339.1	48336.1	49068.3	56695.2	39935	46639.5
FALSE	4-Oxo-1,2-cyclopentanedicarboxylic acid	C7 H8 O5	172.037	14.356	Full match	Invalid mass	No results	Partial match	Full match	No results	ddMS2 for preferred ion	2.26554e+06	3	18	10	1.55237e+06	1.80602e+06	1.58894e+06	1.19582e+06	2.38361e+06	1.49192e+06	1.23836e+06	3.94021e+06	907608	1.60887e+06	1.31083e+06	3.83083e+06	1.779e+06	1.75702e+06	2.77817e+06	1.53293e+06	1.17036e+06	1.52156e+06	1.42917e+06	1.32888e+06	1.54443e+06
FALSE	4-Oxoproline	C5 H7 N O3	129.043	2.726	Full match	Full match	No results	Partial match	Not the top hit	No results	ddMS2 for preferred ion	5.3077e+06	3	50	29	4.52971e+06	2.39779e+06	3.99067e+06	3.26032e+06	5.31801e+06	2.79139e+06	2.16433e+06	2.70228e+06	5.014e+06	2.03573e+06	7.51422e+06	4.79752e+06	7.17028e+06	7.8089e+06	2.77712e+06	4.23658e+06	2.51094e+06	1.93622e+06	2.94746e+06	3.79434e+06	2.76804e+06
FALSE	4-Oxoproline	C5 H7 N O3	129.043	2.894	Full match	Full match	No results	Partial match	Not the top hit	No results	ddMS2 for preferred ion	1.10995e+08	3	25	7	4.08307e+07	4.46774e+07	4.18764e+07	2.67276e+07	1.759e+08	2.70828e+07	3.69616e+07	2.32919e+07	6.74816e+07	3.16293e+07	6.03399e+07	5.13104e+07	6.25043e+07	4.03492e+07	3.43958e+07	2.86067e+07	2.1624e+07	3.30773e+07	2.95437e+07	2.72102e+07	2.4118e+07
FALSE	4'-Phosphopantetheine	C11 H23 N2 O7 P S	358.096	16.632	Full match	Invalid mass	No results	Full match	Full match	No results	ddMS2 for preferred ion	138369	3	19	10	150583	121411	148733	187796	108699	121332	177436	139421	148025	127127	210686	236859	145765	80290.6	186730	87385.7	160505	185994	102672	115438	167237
FALSE	5-(6-Hydroxy-benzofuran-2-yl)-2-(3-methyl-but-2-enyl)-benzene-1,3-diol	C19 H18 O4	310.12	2.816	Not the top hit	Invalid mass	No results	No results	Full match	No results	ddMS2 for preferred ion	297414	3	27	1	248735	235883	249111	270177	465296	211430	372079	239072	394302	294711	415925	401075	258596	308352	278164	225957	176054	255119	249101	270193	201023
FALSE	5-(Carboxymethoxy)uridine	C11 H14 N2 O9	318.07	6.424	Full match	Invalid mass	No results	No results	Full match	No results	ddMS2 for preferred ion	136232	3	26	6	123447	133627	126418	155324	167719	163059	243139	176095	197572	158730	233823	231097	110428	186929	171566	94330.6	92189.1	102872	100262	73067.9	115747
FALSE	5-(Propylsulfanyl)-1,3,4-thiadiazol-2-amine	C5 H9 N3 S2	175.024	12.208	No results	Invalid mass	No results	No results	Full match	No results	ddMS2 for preferred ion	980018	3	7	6	185577	161937	186871	409361	352875	402079	671813	456407	856235	467445	750788	1.47856e+06	714167	1.14262e+06	858647	124829	162462	296397	265252	90021.4	211273
FALSE	5,6,7-Trimethoxy-1H-Indole-2-carboxylic acid	C12 H13 N O5	251.079	17.125	Full match	Invalid mass	No results	No results	Full match	No results	ddMS2 for preferred ion	420877	3	25	20	162341	221466	169560	224388	699835	69059.4	71059.3	78935.5	125376	135013	187048	337593	174821	113068	248544	252031	62482.8	116964	178104	306122	64385.8
FALSE	5-[(2-{[(3S)-5-{[(2S)-2-Amino-2-carboxyethyl]amino}-3-carboxy-3-hydroxy-5-oxopentanoyl]amino}ethyl)amino]-2,5-dioxopentanoic acid	C16 H24 N4 O11	448.143	3.033	Not the top hit	Invalid mass	No results	No results	Full match	No results	ddMS2 for preferred ion	960505	3	27	10	869585	1.00318e+06	901636	1.02573e+06	357525	1.60998e+06	824264	1.00864e+06	932383	836381	1.53612e+06	1.52592e+06	1.20603e+06	858298	1.60643e+06	621210	1.05358e+06	937500	572309	657124	1.13635e+06
FALSE	5-[(2-{[(3S)-5-{[(2S)-2-Amino-2-carboxyethyl]amino}-3-carboxy-3-hydroxy-5-oxopentanoyl]amino}ethyl)amino]-2,5-dioxopentanoic acid	C16 H24 N4 O11	448.143	2.849	Not the top hit	No results	No results	No results	Full match	No results	ddMS2 for preferred ion	420826	3	26	3	407246	415287	412971	435067	313095	469019	701102	437998	666016	557092	488514	632068	502961	512277	481192	445525	329354	507689	544024	534304	472422
FALSE	5-Formyl-2-furoate	C6 H3 O4	139.003	17.678	No match	Invalid mass	No results	No results	Full match	No results	ddMS2 for preferred ion	21886.3	3	31	6	18055.1	19444.2	18540.3	16646.6	33497	38394.6	58066.4	34055.8	16452.4	14032.9	19688.1	16504.7	10765.2	11134.6	16162.6	27569.1	22804	20969.8	30344.4	27572.2	12711.7
FALSE	5-Hydroxy-2H-1,2,4-oxadiazin-3(4H)-one	C3 H4 N2 O3	116.022	2.906	Full match	Invalid mass	No results	No results	Full match	No results	ddMS2 for preferred ion	2.23433e+06	3	26	4	323363	335649	328903	135624	3.51569e+06	84741.5	110208	130873	166186	264984	224942	170558	196730	428740	129309	218182	102709	189988	187816	251945	140291
FALSE	5-Hydroxydihydro-2,4(1H,3H)-pyrimidinedione	C4 H6 N2 O3	130.038	10.104	Full match	Invalid mass	No results	No results	Full match	No results	ddMS2 for preferred ion	1.53756e+06	3	28	9	320967	366926	332644	147543	2.40931e+06	131264	492814	174987	384433	296960	359968	798410	340390	414040	432814	144719	77031.8	185868	271912	107785	105746
FALSE	5-Hydroxydihydro-2,4(1H,3H)-pyrimidinedione	C4 H6 N2 O3	130.038	27.403	Full match	Invalid mass	No results	No results	Full match	No results	ddMS2 for preferred ion	4903.6	3	10	8	3687.51	4127.06	3728.74	4616.81	4653.71	3733.42	5539.52	5852.12	5005.78	3131.02	6107.35	7844.28	3338.01	4231.01	5112.98	8555.32	4406.25	6931	4211.36	5394.26	4790.91
FALSE	5-Methyl-1-pentofuranosyl-2,4(1H,3H)-pyrimidinedione	C10 H14 N2 O6	258.085	2.898	Full match	Invalid mass	No results	No results	Full match	No results	ddMS2 for preferred ion	812536	3	30	10	125047	100768	121771	62383.2	1.25943e+06	49540.2	64625.9	52283.8	242072	66269.5	216964	169324	216584	106814	87808.1	56214.1	33143.3	62079.9	46576.8	38797	50980
FALSE	5-methylthioribose	C6 H12 O4 S	180.046	3.705	Full match	Invalid mass	No results	Full match	Full match	No results	ddMS2 for preferred ion	798592	3	30	2	667037	665544	674380	1.43079e+06	299498	796449	666590	1.24839e+06	619261	1.15568e+06	744154	956256	842896	843721	835157	730329	454642	919650	472693	457920	506200
FALSE	5-Phenyl-1,3,4-thiadiazol-2-amine	C8 H7 N3 S	177.035	2.3	No results	Invalid mass	No results	No results	Full match	No results	ddMS2 for preferred ion	49031.9	3	34	12	32581.6	39220.4	34391.7	27164.3	31010.9	25554.4	55778.8	24141.9	45961.4	32270.8	45157.8	30073.8	69264.9	18979	25298.7	9410.4	32725.7	33596.1	17502.2	18156.5	17797.4
FALSE	5'-Phosphoribosyl-N-formylglycinamide	C8 H15 N2 O9 P	314.052	6.395	Not the top hit	No results	No results	Full match	Full match	No results	ddMS2 for preferred ion	70501.9	3	22	11	77121.7	91292.2	79599.7	75688.8	66145.1	77867	167095	63120.7	96521.9	99089.5	116321	122989	79794.7	76459.7	120033	49854.8	78696.1	70258.9	65720.7	77146.7	81014.8
FALSE	5-Thiohexose	C6 H12 O5 S	196.04	10.162	Full match	No results	No results	No results	Full match	No results	ddMS2 for preferred ion	160728	3	33	2	126753	118516	126482	177439	167310	102913	178112	196378	145426	155364	126631	135378	228864	143775	79017.2	134178	101100	161943	143240	164982	137720
FALSE	5-Thiohexose	C6 H12 O5 S	196.041	3.156	Full match	Invalid mass	No results	No results	Full match	No results	ddMS2 for preferred ion	140672	3	29	2	111557	104591	111477	124097	119542	152743	136022	148950	157787	173549	117909	227207	189836	155968	152048	91674.2	93651.4	121023	119156	78480.4	147767
FALSE	5-Thiohexose	C6 H12 O5 S	196.041	2.697	Full match	Invalid mass	No results	No results	Full match	No results	ddMS2 for preferred ion	405346	3	24	5	276276	290776	281282	251276	421842	375536	333458	434354	223392	477514	172290	615800	437542	552404	398605	367026	159575	147066	290763	268864	189137
FALSE	5'-xanthylic acid	C10 H13 N4 O9 P	364.042	18.262	Full match	Invalid mass	No results	Full match	Full match	No results	ddMS2 for preferred ion	50190.1	3	35	16	35724.6	46700.8	38447.7	90637.5	11878.8	56713.5	45005.2	87727.9	50865.4	63257	70573.5	33632.4	36984.1	67318.4	51363	78751.6	62976.4	95430.3	34895.4	60713.9	71779.2
FALSE	6-Aminouracil	C4 H5 N3 O2	127.038	3.261	Full match	Invalid mass	No results	No results	Full match	No results	ddMS2 for preferred ion	133287	3	31	2	86096	86998	87274.1	83619.9	205299	98038.1	140079	133237	152098	113778	105294	109717	60055.7	136085	78511.9	48503.8	33820.3	49210.5	48556.5	41594.2	47327.7
FALSE	6-Nitrophthalide	C8 H5 N O4	179.022	17.367	Full match	No results	No results	No results	Full match	No results	ddMS2 for preferred ion	189976	3	25	6	94019.3	101146	96125.9	82211.6	229072	46027.2	121457	71082.1	227051	63524.8	136910	83413.8	243622	100698	100931	83938.9	95733.5	177055	88550.1	58761.7	114481
FALSE	6-Nitroveratraldehyde	C9 H9 N O5	211.048	17.369	No match	Invalid mass	No results	Partial match	Full match	No results	ddMS2 for preferred ion	170893	3	22	8	95728.4	80133.4	94512.2	84279.3	264003	186708	94442.1	60295.1	220868	68195.7	129959	92181.6	209516	100759	97490.9	56415.4	93452.2	166719	82968.4	52881.3	70573.1
FALSE	7-Phenyl-2-sulfanyl-4-pteridinol	C12 H8 N4 O S	256.043	9.163	No match	No results	No results	No results	Full match	No results	ddMS2 for preferred ion	171380	3	29	27	76383.4	116870	79897.3	121127	286502	133012	143618	99748.7	93637.6	122355	192131	152254	190466	190473	150590	173482	120004	111152	136652	174038	74001
FALSE	9-Pentofuranosyl-3,9-dihydro-1H-purine-2,6-dione	C10 H12 N4 O6	284.074	2.454	No match	Invalid mass	No results	Full match	Full match	No results	ddMS2 for preferred ion	217427	3	29	29	232819	357068	231674	263208	385678	407858	520456	327940	197445	9348.26	20292.4	307806	105060	160820	271585	669139	344298	179976	478416	488534	231183
FALSE	ACETYL PROLINE	C7 H11 N O3	157.074	11.686	Full match	Invalid mass	No results	No results	Full match	No results	ddMS2 for preferred ion	76740.8	3	27	11	42872.7	50415.5	44580.7	59012.1	121255	42345.9	58278.2	48388.2	46778	54994.8	51109.1	69974.4	63379.4	76685	57228.1	42487.8	37843	44176.6	45696.1	48199.8	40924.8
FALSE	ACETYL PROLINE	C7 H11 N O3	157.074	2.832	Full match	Invalid mass	No results	No results	Full match	No results	ddMS2 for preferred ion	403519	3	27	12	384249	464850	401403	563198	257110	484305	813217	429369	565529	468802	429300	500133	444510	552917	476738	338693	219645	496263	487161	216472	402940
FALSE	ACETYL PROLINE	C7 H11 N O3	157.074	16.891	Full match	Invalid mass	No results	No results	Full match	No results	ddMS2 for preferred ion	224415	3	25	8	114653	129397	118081	107997	114743	90760.6	116395	113432	124199	180664	186722	184694	168576	305840	193192	128468	78994.4	193662	123278	105838	118254
FALSE	acetyltaurine	C4 H9 N O4 S	167.025	3.21	Full match	No results	No results	No results	Full match	No results	ddMS2 for preferred ion	149855	3	34	8	112757	127341	117378	139476	227824	154115	201186	167051	220718	155489	178358	218594	192059	170912	137940	85764.3	76763	89705.9	83641.1	83750.2	91964.4
FALSE	ACPC	C4 H7 N O2	101.048	10.228	Full match	Invalid mass	No results	Partial match	Full match	No results	ddMS2 for preferred ion	1.55584e+06	3	33	11	1.53852e+06	1.83201e+06	1.61878e+06	1.94762e+06	1.39075e+06	1.87207e+06	2.14221e+06	1.70488e+06	2.17979e+06	1.8245e+06	1.40873e+06	2.44956e+06	2.05768e+06	2.19376e+06	1.47035e+06	1.3082e+06	1.55428e+06	2.17617e+06	1.80931e+06	1.37819e+06	2.01391e+06
FALSE	Acrylic acid	C3 H4 O2	72.0208	2.337	No results	Full match	No results	Not the top hit	Partial match	No results	ddMS2 for preferred ion	1.04312e+06	3	32	7	1.27926e+06	1.08963e+06	1.25466e+06	775067	758121	1.34113e+06	1.40122e+06	818718	1.44014e+06	941715	1.02884e+06	1.99769e+06	1.45794e+06	588987	1.38647e+06	748264	579105	524890	702617	878846	1.14587e+06
FALSE	Adenine	C5 H5 N5	135.055	17.817	Full match	Full match	No results	Full match	Partial match	No results	ddMS2 for preferred ion	465944	3	46	5	395706	421531	409837	630679	192587	683344	352734	529113	400874	483063	450200	405965	800460	635411	438148	724967	536998	603818	348498	366023	573245
FALSE	Adenine	C5 H5 N5	135.055	18.664	Full match	Full match	No results	Full match	Partial match	No results	ddMS2 for preferred ion	135234	3	25	21	61146.3	85115.1	63721.5	150627	63717.1	213440	52801.9	126837	50196.6	80633.1	88074.2	50321.4	129173	177136	83346.7	239089	156510	127591	82664.2	149303	96031.3
FALSE	Adipic acid	C6 H10 O4	146.058	13.387	Full match	Invalid mass	No results	Partial match	Full match	No results	ddMS2 for preferred ion	187921	3	30	16	98280.9	126398	104130	256713	161565	140063	207234	189539	147985	158378	103556	135997	63900.8	258651	110757	194169	150555	207069	157009	177530	128294
FALSE	Adipic acid	C6 H10 O4	146.058	3.133	Full match	Full match	No results	Partial match	Full match	No results	ddMS2 for preferred ion	425483	3	19	4	297831	310530	302040	372592	459239	306945	682460	365164	594771	423961	225449	333295	510268	213902	263255	173574	207322	282198	421852	116107	235480
FALSE	alpha-Ketoglutaric acid	C5 H6 O5	146.021	17.255	Full match	Invalid mass	No results	Full match	Full match	No results	ddMS2 for preferred ion	2.10994e+08	3	21	3	2.60144e+08	2.67467e+08	2.63631e+08	3.36848e+08	1.75823e+08	3.53802e+08	2.18275e+08	3.27296e+08	1.72576e+08	2.47996e+08	2.6787e+08	1.99083e+08	2.60453e+08	2.47881e+08	2.23324e+08	3.80488e+08	4.25631e+08	4.39028e+08	3.05194e+08	3.42714e+08	3.9685e+08
FALSE	alpha-Methyl D-mannoside	C7 H14 O6	194.079	2.062	Full match	Invalid mass	No results	No results	Full match	No results	ddMS2 for preferred ion	39728.6	3	35	2	48022.7	48284.9	48683.6	29180	39499.4	30067.2	56665.3	45275.8	33397.2	55856.9	39555	39129.8	26203.8	47411.5	28525	34358.8	41630.4	48286.3	52868.3	31520.5	50344.8
FALSE	alpha-Methyl D-mannoside	C7 H14 O6	194.079	2.795	Full match	Invalid mass	No results	No results	Full match	No results	ddMS2 for preferred ion	344925	3	33	4	303491	314506	309630	260379	183303	317636	350934	293855	237362	282517	388389	481514	494145	344587	390446	323158	343914	506053	406685	280746	394379
FALSE	alpha-Neup5Ac-(2->3)-beta-D-Galp	C17 H29 N O14	471.159	2.891	Full match	Invalid mass	No results	No results	Full match	No results	ddMS2 for preferred ion	411974	3	30	3	352243	357282	357241	291508	258917	300292	290846	191150	425117	252350	766482	610362	502607	285510	425440	207484	271895	270445	197901	169667	291639
FALSE	alpha-tyvelopyranosyl-(1->3)-alpha-D-mannopyranose	C12 H22 O9	310.126	2.805	Not the top hit	Invalid mass	No results	No results	Full match	No results	ddMS2 for preferred ion	170011	3	29	14	96285.9	121261	101611	118219	112154	172329	104390	144178	206573	171528	138749	193533	222605	192205	211847	112485	94986.2	93297.9	137036	139552	138164
FALSE	Aminoadipate	C6 H9 N O4	159.053	3.128	Full match	No results	No results	No results	Not the top hit	No results	ddMS2 for preferred ion	276418	3	33	2	243506	228089	243063	381154	324300	234730	360463	389569	305025	286532	197135	366021	394593	371372	243942	247262	151550	217539	245740	186898	191094
FALSE	Aminoadipate	C6 H9 N O4	159.053	16.3	Full match	Invalid mass	No results	No results	Not the top hit	No results	ddMS2 for preferred ion	23913.5	3	25	17	17679.3	22940.8	18495	16023.7	25193.6	18673.6	10646.4	16061.5	21155.8	21686.7	21846.1	14060.2	24379.7	32012.4	13054.7	20871.8	17982.4	19758.1	14362.9	18160.3	24235.2
FALSE	AMPA	C7 H10 N2 O4	186.063	2.834	No match	No results	No results	No results	Full match	No results	ddMS2 for preferred ion	1.74336e+06	3	23	3	1.13403e+06	1.16785e+06	1.15026e+06	875628	504700	995096	1.66917e+06	898952	1.0987e+06	1.02822e+06	1.23637e+06	3.13013e+06	1.67662e+06	745562	2.34088e+06	916775	1.05254e+06	759213	962569	935863	1.14642e+06
FALSE	Atalanine	C34 H30 N2 O9	610.196	2.845	No match	No results	No results	No results	Full match	No results	ddMS2 for preferred ion	1.50444e+06	3	33	8	1.22356e+06	1.37074e+06	1.27025e+06	1.75433e+06	1.10763e+06	1.68404e+06	1.62726e+06	1.26369e+06	1.36822e+06	2.14498e+06	1.91666e+06	1.97681e+06	1.8073e+06	2.00015e+06	1.47673e+06	1.45649e+06	1.18091e+06	1.73033e+06	917074	1.91962e+06	1.49311e+06
FALSE	Azelaic acid	C9 H16 O4	188.105	16.399	Full match	Full match	No results	No results	Full match	No results	ddMS2 for preferred ion	516474	3	33	1	713716	682259	715437	883657	441026	559370	948680	952996	871139	658078	778140	966232	652883	584851	603096	600528	685326	1.21343e+06	971010	701821	1.03037e+06
FALSE	Baeocystin	C11 H15 N2 O4 P	270.077	3.167	Not the top hit	Invalid mass	No results	No results	Full match	No results	ddMS2 for preferred ion	97445.3	3	30	7	65000.7	71015.2	66901.9	65217.3	62084.8	86294.6	100220	81220.4	105041	79225.2	85319.7	150894	132633	89407.7	97762.3	52743.3	51431.5	65814.4	77427.9	57088.7	72345.1
FALSE	benzoylthiocarbimide	C8 H5 N O S	163.008	7.224	No match	Invalid mass	No results	No results	Full match	No results	ddMS2 for preferred ion	212474	3	34	9	86661.2	98447.3	90327.8	81690.4	323233	81498.5	122265	67248.3	141210	83924.2	148342	147188	75916.3	95902.7	175516	79258	59530.5	55510.4	106818	93849.7	113991
FALSE	beta-D-Glcp-(1->4)-L-alpha-D-Hepp	C13 H24 O12	372.127	2.829	Full match	Invalid mass	No results	No results	Full match	No results	ddMS2 for preferred ion	1.82728e+06	3	23	4	1.19788e+06	1.24271e+06	1.21665e+06	932887	447339	1.05987e+06	1.72118e+06	945907	477963	1.09584e+06	1.3097e+06	3.2922e+06	1.7935e+06	825704	2.46391e+06	963079	1.07119e+06	817414	1.03272e+06	951106	1.18899e+06
FALSE	beta-D-GlcpA-(1->3)-beta-D-Galp	C12 H20 O12	356.096	3.544	Full match	Invalid mass	No results	No results	Full match	No results	ddMS2 for preferred ion	49983.3	3	32	6	36304.5	39341.5	37367.3	55073.6	44929.1	56509.1	46228.6	49878.8	45702.8	42393.1	60778.1	58267.9	69947.9	42066.5	58141.1	34283.3	27851.3	53366.6	27686.6	33629.2	30748.7
FALSE	beta-D-GlcpA-(1->3)-beta-D-Galp	C12 H20 O12	356.096	3.011	Full match	No results	No results	No results	Full match	No results	ddMS2 for preferred ion	1.48159e+06	3	28	3	886094	907212	899797	990277	2.30848e+06	1.00336e+06	882147	959419	1.19557e+06	1.11108e+06	967215	1.21153e+06	1.56686e+06	1.44494e+06	946716	771009	652382	853835	787625	775639	183787
FALSE	beta-Nitropropionic acid	C3 H5 N O4	119.022	15.309	Full match	Invalid mass	No results	No results	Full match	No results	ddMS2 for preferred ion	142058	3	27	22	78245.8	110591	82390.9	151702	202337	136059	163746	157859	94163.4	92264.3	132504	177857	157666	188275	155227	115764	78272	105456	98482.3	86064.1	78546.9
FALSE	b-Hydroxybutyrate	C4 H7 O3	103.04	2.385	No results	Invalid mass	No results	No results	Full match	No results	ddMS2 for preferred ion	76299.1	3	29	19	71932.7	47848	69098.2	59064.6	37785	60976.8	55959.2	39036.5	80095.9	70498.6	70870.8	83231.3	95279.7	45304.6	66633.8	52867.4	44969.8	61137.9	33088.9	43738	56659.5
FALSE	Bis(2-(diphenylphosphino)ethyl)phenylphosphine	C34 H33 P3	534.18	2.829	No match	Invalid mass	No results	No results	Full match	No results	ddMS2 for preferred ion	791643	3	33	12	409514	494204	431922	618396	108053	789385	406766	453855	147585	443352	741986	1.46068e+06	936541	349510	1.30603e+06	341744	826632	338376	280807	355884	745510
FALSE	Bis(2-methoxyethyl) tartarate	C10 H18 O8	266.1	2.829	Full match	Invalid mass	No results	No results	Full match	No results	ddMS2 for preferred ion	415362	3	28	0	264000	253774	265006	282711	269921	326722	243157	255991	333205	334104	288736	409816	556416	341642	335350	199025	217227	336922	299940	300366	292748
FALSE	bisulfate anion	H O4 S	96.9597	13.523	No results	Invalid mass	No results	No results	Full match	No results	ddMS2 for preferred ion	509305	3	29	24	480819	703296	510860	167296	750671	749520	863531	713776	455677	450528	419289	793490	605927	427733	226799	815836	502492	213124	676262	413834	542958
FALSE	Boc-Asp-OH	C9 H15 N O6	233.09	10.053	Full match	No results	No results	No results	Full match	No results	ddMS2 for preferred ion	189911	3	25	9	71563.8	81538.6	73799.4	47741.1	303216	29507.2	85811.3	53397.9	74441.3	81604.8	78055.5	84253.2	75157.6	137545	59023.2	58666.1	47297.4	67923.4	91239.6	43953.1	47900.7
FALSE	Boc-Glu-OH	C10 H17 N O6	247.106	11.845	Full match	No results	No results	Partial match	Full match	No results	ddMS2 for preferred ion	468931	3	35	9	195703	223149	204306	112063	579533	86508.4	361616	110975	432623	407003	221296	274821	242690	666888	149228	102206	42095.3	192865	253596	104686	133673
FALSE	Boc-Gly-OH	C7 H13 N O4	175.084	2.744	Full match	Invalid mass	No results	No results	Full match	No results	ddMS2 for preferred ion	36300.3	3	24	21	25420.6	35221.6	26472.4	37412.5	60946.8	33852.6	28972.5	29583.5	21340.5	35246.4	29588	25813.9	15997.5	43594.9	19578.1	34519.9	16850.3	31689.4	23084.2	20178.6	17569.1
FALSE	butyl acrylate	C7 H12 O2	128.084	17.306	Full match	Invalid mass	No results	Partial match	Full match	No results	ddMS2 for preferred ion	85702.8	3	16	2	93517	93776.2	94327.2	84376.9	93457.8	89746.9	100638	91585.1	92619.9	137114	114201	114568	77633.1	94703.6	79574	32455.5	93319.8	119926	79438.1	116219	96658.1
FALSE	Butyryl dihydrogen phosphate	C4 H9 O5 P	168.019	5.955	Not the top hit	Invalid mass	No results	Full match	Full match	No results	ddMS2 for preferred ion	1.0095e+06	3	31	24	698493	1.04204e+06	750845	1.12746e+06	787431	1.53635e+06	1.33838e+06	1.1192e+06	881726	701564	1.2033e+06	1.7759e+06	1.23625e+06	956656	1.35792e+06	885789	1.1068e+06	1.49343e+06	1.02703e+06	984839	1.2542e+06
FALSE	cambendazole	C14 H14 N4 O2 S	302.085	3.012	No match	No results	No results	No results	Full match	No results	ddMS2 for preferred ion	275082	3	32	6	280258	303893	288515	353591	177535	384938	327268	302265	297593	297625	315795	341221	385246	371748	283392	321478	313090	445870	333001	332823	377835
FALSE	Catechol	C6 H6 O2	110.037	14.352	Full match	Full match	No results	Full match	Not the top hit	No results	ddMS2 for preferred ion	1.59086e+06	3	25	15	996849	1.26702e+06	1.04276e+06	705449	2.51892e+06	1.02657e+06	1.13234e+06	1.50927e+06	561511	725367	920359	2.81151e+06	1.75257e+06	1.2246e+06	1.97578e+06	1.21088e+06	898787	1.17213e+06	1.09424e+06	772309	978779
FALSE	Chelidonic acid	C7 H4 O6	184.001	18.52	Full match	No results	No results	Partial match	Full match	No results	ddMS2 for preferred ion	1.82591e+06	3	32	7	921464	1.01129e+06	951369	1.53824e+06	976491	1.15263e+06	2.00676e+06	1.62979e+06	1.37984e+06	2.61728e+06	581660	744884	1.28436e+06	1.45899e+06	501560	773519	544335	763915	1.01885e+06	601555	869242
FALSE	Citiolone	C6 H9 N O2 S	159.035	17.838	Full match	Invalid mass	No results	No results	Full match	No results	ddMS2 for preferred ion	78704.8	3	31	4	70580.4	63607.4	69970.8	135558	72662.4	78983.9	124432	85569.3	92249.2	113384	105461	89886.1	104519	98289.2	95252.1	56741.2	40079.4	110448	59781.8	49697.7	43664.5
FALSE	Citraconic acid	C5 H6 O4	130.027	17.255	Full match	Full match	No results	Full match	Not the top hit	No results	ddMS2 for preferred ion	3.83501e+06	3	24	6	4.16811e+06	4.46692e+06	4.25775e+06	5.04816e+06	3.42552e+06	5.37413e+06	3.72026e+06	4.56164e+06	3.48082e+06	5.03676e+06	4.12683e+06	4.04266e+06	4.75263e+06	5.23884e+06	3.97681e+06	5.76277e+06	6.31219e+06	6.75897e+06	4.88925e+06	5.43205e+06	6.06326e+06
FALSE	Citraconic acid	C5 H6 O4	130.027	17.081	Full match	Full match	No results	Full match	Not the top hit	No results	ddMS2 for preferred ion	1.83122e+07	3	17	6	2.46078e+07	2.65295e+07	2.50177e+07	2.2301e+07	3.02869e+07	2.95897e+07	2.53937e+07	2.30425e+07	2.18672e+07	2.4395e+07	3.24446e+07	2.6861e+07	2.04298e+07	2.1991e+07	2.48445e+07	3.25946e+07	2.9805e+07	8.06736e+06	2.92095e+07	2.94624e+07	2.558e+07
FALSE	Citramalate	C5 H8 O5	148.037	10.497	Full match	Partial match	Full match	Full match	Not the top hit	Full match	ddMS2 for preferred ion	5.40718e+06	3	34	8	4.87998e+06	4.00723e+06	4.74465e+06	7.20243e+06	5.51917e+06	5.43508e+06	6.94093e+06	6.08575e+06	7.56673e+06	5.33596e+06	6.25109e+06	6.26353e+06	5.97723e+06	7.67945e+06	5.41673e+06	3.66721e+06	3.37611e+06	4.84048e+06	4.19684e+06	3.11242e+06	3.42833e+06
FALSE	Crotonic acid	C4 H6 O2	86.0368	17.258	Full match	Full match	No results	Full match	Not the top hit	No results	ddMS2 for preferred ion	376222	3	19	1	507607	483070	509129	518350	338255	773794	440778	667998	295218	550064	461513	590554	444880	475559	410110	908759	944160	774264	718849	602603	736889
FALSE	Crotonic acid	C4 H6 O2	86.0368	17.076	Full match	Full match	No results	Full match	Not the top hit	No results	ddMS2 for preferred ion	1.32396e+06	3	12	2	1.54826e+06	1.56079e+06	1.56089e+06	1.57689e+06	1.63322e+06	1.84476e+06	1.79122e+06	1.4351e+06	1.40993e+06	1.5288e+06	2.11601e+06	1.44708e+06	1.48068e+06	1.25276e+06	1.71092e+06	2.37851e+06	1.74157e+06	1.94829e+06	1.84608e+06	1.82943e+06	1.8185e+06
FALSE	cys-met-thr-tyr	C21 H32 N4 O7 S2	516.169	3.142	No match	Invalid mass	No results	No results	Full match	No results	ddMS2 for preferred ion	818268	3	18	2	178791	166025	178872	145748	1.34202e+06	178710	133550	100345	138417	190541	250620	323660	337967	155588	268522	106942	205768	99488.7	78615.7	129669	183137
FALSE	D-(-)-Fructose	C6 H12 O6	180.063	2.873	Full match	Full match	No results	Not the top hit	Not the top hit	No results	ddMS2 for preferred ion	8.53813e+06	3	34	3	8.89089e+06	9.18362e+06	9.06523e+06	7.15157e+06	6.61647e+06	7.86861e+06	1.40565e+07	7.5135e+06	9.25542e+06	1.20938e+07	1.10879e+07	1.22319e+07	1.12133e+07	1.20214e+07	9.45935e+06	1.05783e+07	7.58467e+06	1.52339e+07	9.54879e+06	1.11678e+07	9.34679e+06
FALSE	D-(-)-Fructose	C6 H12 O6	180.063	3.006	Full match	Full match	No results	Not the top hit	Not the top hit	No results	ddMS2 for preferred ion	7.99424e+06	3	23	12	8.31942e+06	1.00381e+07	8.62558e+06	9.50046e+06	9.53407e+06	1.08527e+07	1.09701e+07	9.24927e+06	9.36701e+06	1.06417e+07	1.21917e+07	1.40919e+07	7.99934e+06	1.06916e+07	1.12008e+07	9.62796e+06	8.60259e+06	1.17938e+07	1.0146e+07	1.09889e+07	9.05543e+06
FALSE	D-(-)-Ribose	C5 H10 O5	150.053	2.888	Full match	Full match	No results	Not the top hit	Not the top hit	No results	ddMS2 for preferred ion	3.85678e+07	3	24	12	2.93128e+07	3.54493e+07	3.04367e+07	2.44285e+07	4.27346e+07	3.4955e+07	3.245e+07	2.53392e+07	1.61929e+07	3.69889e+07	4.58336e+07	1.6395e+07	4.75513e+07	3.86047e+07	4.11097e+07	2.8015e+07	4.35824e+06	4.04759e+07	2.5191e+07	2.98915e+07	4.02724e+07
FALSE	D-(+)-Mannose	C6 H12 O6	180.063	2.529	Full match	Full match	No results	Full match	Not the top hit	No results	ddMS2 for preferred ion	3.3629e+06	3	16	13	2.75876e+06	3.30438e+06	2.73481e+06	1.63989e+06	2.44111e+06	5.69705e+06	4.40518e+06	1.91752e+06	3.62351e+06	2.95453e+06	4.71889e+06	2.70736e+06	1.42666e+06	2.34145e+06	6.15832e+06	7.00072e+06	2.09219e+06	2.40254e+06	5.47687e+06	5.45038e+06	1.51161e+06
FALSE	D-Erythrose 4-phosphate	C4 H9 O7 P	200.008	16.715	Full match	No results	No results	Full match	Full match	No results	ddMS2 for preferred ion	320313	3	34	17	297407	395069	320624	403962	444998	391323	389440	451829	424230	417306	436802	611029	347262	372944	307454	431201	411748	496347	269334	463525	487060
FALSE	D-Erythrose 4-phosphate	C4 H9 O7 P	200.009	17.538	Full match	No results	No results	Full match	Full match	No results	ddMS2 for preferred ion	227933	3	33	16	120739	156230	128931	239931	88763.6	180706	157235	165713	152579	237448	211228	173168	283964	317787	163348	131326	130177	223495	107307	96988.3	179136
FALSE	D-Erythrose 4-phosphate	C4 H9 O7 P	200.008	15.304	Full match	No results	No results	Full match	Full match	No results	ddMS2 for preferred ion	2.75808e+07	3	30	3	2.13707e+07	2.18986e+07	2.17221e+07	3.71717e+07	1.64762e+07	4.27143e+07	1.8092e+07	2.7788e+07	2.28446e+07	3.06513e+07	4.05847e+07	2.24763e+07	2.93092e+07	3.86375e+07	2.79262e+07	2.58455e+07	1.94952e+07	2.69536e+07	1.39157e+07	1.57029e+07	1.94192e+07
FALSE	D-Erythrose 4-phosphate	C4 H9 O7 P	200.009	2.741	Full match	No results	No results	Full match	Full match	No results	ddMS2 for preferred ion	134309	3	23	17	40983.3	53706.9	42662	81918.3	94680.5	130209	59167.5	78902.3	126506	49745	98952.8	62877.3	119632	177713	61109.4	64190.7	55619.2	39401.3	29323.1	65009.3	13104.2
FALSE	Desmeninol	C5 H10 O3 S	150.035	2.68	Full match	Invalid mass	No results	No results	Full match	No results	ddMS2 for preferred ion	10121.1	3	35	9	8894.51	7238.57	8629.19	9319.83	15332.7	11485	9391.74	15698.1	7484.12	10972.1	9936.95	7483.94	7084.43	7451.57	2798.8	8384.25	5945.84	6690.51	5936.14	6675.8	7248.3
FALSE	D-gamma-Glu-Gly	C7 H12 N2 O5	204.075	8.283	Full match	No results	No results	No results	Full match	No results	ddMS2 for preferred ion	272781	3	32	10	124572	98506.4	120784	136787	420634	86390.5	93754	139049	98943.6	191152	121357	181706	178427	185142	128603	155944	115447	150211	154437	136880	129217
FALSE	D-gamma-Glu-Gly	C7 H12 N2 O5	204.075	2.795	Full match	No results	No results	No results	Full match	No results	ddMS2 for preferred ion	261215	3	30	7	176568	195931	182393	213853	404040	213047	294290	185653	326694	227339	312085	247615	296520	313265	236199	169679	126507	188997	194290	161964	127034
FALSE	D-Glucopyranuronic acid	C6 H10 O7	194.043	16.833	Full match	Invalid mass	No results	Not the top hit	Full match	No results	ddMS2 for preferred ion	139399	3	31	10	119568	95217.4	116154	166555	161778	125732	118115	163761	129210	184164	166044	138071	179031	194725	102477	92210.6	50559.4	71852.8	68084.7	70717	106926
FALSE	Diacetin	C7 H12 O5	176.068	2.832	Full match	No results	No results	Partial match	Full match	No results	ddMS2 for preferred ion	234227	3	29	20	77639.5	51058.9	74696.6	64849.1	158064	127548	263930	81809.1	121988	106160	107405	105449	288290	198474	117698	37735.7	63269.6	69103.3	46504.1	160100	58327.5
FALSE	Diacetyl	C4 H6 O2	86.0368	17.393	Full match	Full match	No results	Not the top hit	Full match	No results	ddMS2 for preferred ion	1.12475e+06	3	29	13	914355	1.12999e+06	961401	1.25927e+06	1.05334e+06	1.22811e+06	1.19932e+06	1.49002e+06	998194	1.36588e+06	1.1833e+06	1.41338e+06	1.47466e+06	831922	735406	600260	1.2436e+06	1.64262e+06	1.18304e+06	1.09832e+06	1.30035e+06
FALSE	Dialuric Acid	C4 H4 N2 O4	144.017	5.879	Full match	Invalid mass	No results	Full match	Full match	No results	ddMS2 for preferred ion	123986	3	24	16	63865	78880.3	61817.3	52094.8	247514	70202.6	154575	98233.8	66006.9	49371.8	141405	131854	81642	86089.9	72771.5	51986.6	72791	69373.1	103228	83042.8	47446.1
FALSE	Diethyl 1-(methylsulfonyl)-2,2-aziridinedicarboxylate	C9 H15 N O6 S	265.062	13.893	Full match	No results	No results	No results	Full match	No results	ddMS2 for preferred ion	259290	3	28	4	98254.1	101644	99955.5	55163.7	404596	44641.4	92246.2	59049.5	164134	100220	183591	155809	146974	139799	109117	57372.5	56995.2	105141	121311	52229	66516.7
FALSE	Diethyl acetamidomalonate	C9 H15 N O5	217.095	10.152	Full match	No results	No results	No results	Full match	No results	ddMS2 for preferred ion	430995	3	28	12	199318	239953	208354	140235	679335	111245	642816	208256	486128	216760	238722	362052	330892	221332	184991	65701.9	60496.9	141990	266456	75534.9	93732.9
FALSE	Diethyl fumarate	C8 H12 O4	172.074	17.291	Full match	Invalid mass	No results	No results	Full match	No results	ddMS2 for preferred ion	455920	3	24	4	443748	400117	441311	491694	683226	475702	640123	75980	627553	115011	705653	524647	582151	508428	467976	413880	303854	613310	367655	358707	657859
FALSE	Diethyl nitromalonate	C7 H11 N O6	205.059	10.343	Full match	No results	No results	No results	Full match	No results	ddMS2 for preferred ion	506018	3	28	1	335213	331493	338232	278050	787077	274606	495004	260553	467462	354877	429893	588325	384682	458250	334328	197273	197023	446088	519900	188817	285934
FALSE	Diethyl nitromalonate	C7 H11 N O6	205.059	16.867	Full match	No results	No results	No results	Full match	No results	ddMS2 for preferred ion	146235	3	27	14	120649	151444	126602	160398	143326	152351	296311	182552	146988	178106	246166	213751	173566	199232	173949	150613	130509	173905	177559	139666	160203
FALSE	DIETHYL PHENYLTHIOMETHYLPHOSPHONATE	C11 H17 O3 P S	260.064	16.941	Not the top hit	Invalid mass	No results	No results	Full match	No results	ddMS2 for preferred ion	221480	3	35	14	55221.5	69753	59067.6	51392.7	337684	21637.7	30011.4	40862.7	24751.9	100425	41363	75955.7	107366	223751	44405.2	125377	24868.9	69187.6	72371	55526.8	33612.6
FALSE	Diethylcyclopropan-1,1-dicarboxylat	C9 H14 O4	186.089	11.992	Full match	Invalid mass	No results	No results	Full match	No results	ddMS2 for preferred ion	1886.07	3	12	9	2963.21	3309.93	2953.39	1881.4	1805.74	2421.67	2210.48	2097.64	2289.08	3322.78	2136.29	1999.4	1155.14	2016.23	2580.53	2652.26	2840.01	3771.07	1768.35	3333.94	2062.91
FALSE	Diethylcyclopropan-1,1-dicarboxylat	C9 H14 O4	186.089	17.424	Full match	No results	No results	No results	Full match	No results	ddMS2 for preferred ion	4628.42	3	11	10	7108.33	5721.49	7103.65	5039.08	4599.07	4971.55	5801.73	3949.92	3419.69	4162.02	4966.12	6266.53	2693.98	5881.52	5124.02	6000.04	6043.45	7560.56	9368.95	7143.26	8893.44
FALSE	dihydro-5-azaorotic acid	C4 H5 N3 O4	159.028	2.909	Full match	Invalid mass	No results	No results	Full match	No results	ddMS2 for preferred ion	794381	3	28	0	103480	99805	103936	44840.8	1.23755e+06	10436.9	14209.4	21933.9	58919.6	84737.9	76742.7	42617.3	78293.4	145889	41962.4	61780.7	29463.5	59099.8	51326.2	83927.5	41867.9
FALSE	Dihydroxyacetone-P	C3 H7 O6 P	169.998	15.314	Full match	No results	Full match	Full match	Partial match	No results	ddMS2 for preferred ion	221117	3	31	20	164010	106777	156742	159911	67768.2	220046	110347	155363	159806	188790	174158	101263	280437	232067	157266	136994	164588	223136	105774	74047	61007.2
FALSE	Dimethyl 1,4-cyclohexanedicarboxylate	C10 H16 O4	200.105	10.555	Full match	No results	No results	No results	Full match	No results	ddMS2 for preferred ion	2458.2	3	33	32	3236.44	5175.27	3167.46	2071.99	2869.39	2616	3806.17	2479.83	1567.13	2705.2	3522.22	2070.18	1691.31	2643.78	3069.86	3897.93	3169.46	2801.59	4281.86	2487.36	2279.79
FALSE	Dimethyl 2,2'-(acetylimino)diacetate	C8 H13 N O5	203.079	11.686	Full match	No results	No results	No results	Full match	No results	ddMS2 for preferred ion	70300.8	3	27	11	37032.2	43752.3	38509.2	45436.1	111412	37642.9	48832.2	41853.4	43478.6	50613.9	47275.3	56883	59714	68928.1	54414.2	32225.5	33672.4	42525.2	40454.1	42848.7	35701
FALSE	Dimethyl 2,2'-(acetylimino)diacetate	C8 H13 N O5	203.079	16.901	Full match	No results	No results	No results	Full match	No results	ddMS2 for preferred ion	214890	3	23	6	115411	123783	117774	105631	118172	90436	110645	112455	126096	175619	184552	179695	159268	291601	186596	119291	81273.5	183933	127214	112573	115568
FALSE	Dimethyl 5-oxo-1,2-pyrrolidinedicarboxylate	C8 H11 N O5	201.064	16.847	Full match	No results	No results	No results	Full match	No results	ddMS2 for preferred ion	738858	3	26	9	528605	599327	545655	346376	365599	767667	1.42606e+06	1.01387e+06	817717	642214	737282	874362	952820	55429.2	10733.2	55241.8	16455.4	14603.2	714408	353417	337711
FALSE	dimethyl itaconate	C7 H10 O4	158.058	13.393	Full match	Invalid mass	No results	Partial match	Full match	No results	ddMS2 for preferred ion	420179	3	28	11	309600	368309	322692	517457	349074	285955	493866	89022.4	342095	534627	281275	286782	151154	577208	181826	306349	221681	502242	284951	311853	328078
FALSE	Diphyllin	C21 H16 O7	380.09	5.874	Not the top hit	Invalid mass	No results	No results	Full match	No results	ddMS2 for preferred ion	58893.4	3	20	16	35994.4	46202.7	36994.7	30165.2	17195.8	89011.8	51222.3	42238.5	51369.2	38302.9	102727	40329.6	65318.7	33202.6	58074.3	36038.9	57350.8	35543.9	38151.8	34999.4	34155.6
FALSE	Dithionous acid	H2 O4 S2	129.94	17.485	No results	Invalid mass	No results	No results	Full match	No results	ddMS2 for preferred ion	163311	3	28	22	47538.3	67303.7	50281.7	113355	67372.1	90522.9	40747.9	88143.6	47449.8	123293	43365.4	54212.8	55859.9	217718	48835.3	116613	32755.3	53317.5	39404.3	38790.5	41510
FALSE	DL-Glutamic acid	C5 H9 N O4	147.053	10.394	Full match	Invalid mass	No results	Full match	Full match	No results	ddMS2 for preferred ion	1.25465e+06	3	33	5	1.19023e+06	1.26784e+06	1.22189e+06	1.56804e+06	1.32343e+06	1.37248e+06	1.63711e+06	1.43618e+06	1.55895e+06	1.3599e+06	862620	2.00465e+06	1.61303e+06	1.77976e+06	1.38642e+06	936883	1.15842e+06	1.7041e+06	1.4032e+06	950542	1.59726e+06
FALSE	D-Mannoheptulose	C7 H14 O7	210.074	2.705	No results	Invalid mass	No results	No results	Full match	No results	ddMS2 for preferred ion	1.28288e+08	3	31	7	1.05085e+08	1.16545e+08	1.08636e+08	1.62475e+08	8.52576e+07	1.72777e+08	1.45947e+08	1.73817e+08	1.72327e+08	1.44478e+08	1.41837e+08	1.4258e+08	1.4719e+08	1.80047e+08	1.09465e+08	1.0778e+08	9.62459e+07	1.12411e+08	1.0087e+08	4.14987e+07	9.92436e+07
FALSE	Dnp-Asn-Gln	C15 H18 N6 O9	426.114	2.728	Not the top hit	No results	No results	No results	Full match	No results	ddMS2 for preferred ion	475079	3	23	2	362517	335689	362036	337914	113012	342799	636678	418724	729765	383330	371531	578441	530051	221840	484203	265767	193700	239452	271433	254521	255496
FALSE	D-Xyluronic acid	C5 H8 O6	164.032	10.503	Full match	Invalid mass	No results	No results	Full match	No results	ddMS2 for preferred ion	1.37964e+07	3	35	11	1.10306e+07	1.3009e+07	1.16146e+07	1.46343e+07	1.06708e+07	1.58161e+07	1.64696e+07	1.62855e+07	1.64461e+07	1.48752e+07	1.60117e+07	1.77321e+07	1.99459e+07	1.78297e+07	1.84698e+07	1.23838e+07	1.08627e+07	1.63189e+07	1.2288e+07	1.12337e+07	1.02952e+07
FALSE	D-Xyluronic acid	C5 H8 O6	164.032	3.021	Full match	Invalid mass	No results	No results	Full match	No results	ddMS2 for preferred ion	627184	3	30	30	284626	452257	290827	323838	961969	503910	440503	345654	467650	343890	649182	652515	652159	575031	543415	501620	386677	411056	419393	429226	314660
FALSE	D-Xyluronic acid	C5 H8 O6	164.032	10.707	Full match	Invalid mass	No results	No results	Full match	No results	ddMS2 for preferred ion	2.18078e+07	3	27	1	1.00063e+07	9.88089e+06	1.00918e+07	1.02381e+07	3.41507e+07	8.33047e+06	9.64848e+06	6.71823e+06	5.96438e+06	7.74338e+06	1.18527e+07	1.52917e+07	1.51914e+07	1.28311e+07	8.55289e+06	1.12149e+07	5.52833e+06	1.24499e+07	1.51167e+07	2.13152e+07	1.0298e+07
FALSE	Eglumetad	C8 H11 N O4	185.069	14.295	Full match	Invalid mass	No results	No results	Full match	No results	ddMS2 for preferred ion	145339	3	34	0	86468.4	84454.8	87079.9	81615.2	128463	76763.5	124333	137660	112048	70873.3	44114.4	121140	210832	154549	86941.8	56372.1	52770.7	91256.5	102172	37715.8	87125.2
FALSE	epsilon-Caprolactone	C6 H10 O2	114.068	13.384	Full match	Invalid mass	No results	No results	Full match	No results	ddMS2 for preferred ion	206710	3	30	6	149846	163107	154144	221623	163727	138861	219126	171385	125766	222119	104160	110542	84148.4	288773	87183.4	170932	140075	74660.6	141642	155889	153100
FALSE	Ethyl 1-[(benzyloxy)carbonyl]-4-[(methylsulfonyl)oxy]prolylphenylalaninate	C25 H30 N2 O8 S	518.171	2.898	No match	No results	No results	No results	Full match	No results	ddMS2 for preferred ion	971585	3	24	4	429854	383784	426994	212305	1.54696e+06	107282	84515.7	131524	163181	341052	355230	228169	266839	499064	170897	252583	148487	233364	246725	308551	182506
FALSE	Ethyl 3-oxoglutarate	C9 H14 O5	202.084	16.46	No match	No results	No results	No results	Full match	No results	ddMS2 for preferred ion	40807.3	3	12	12	35117.1	41321.2	35345.6	56379.9	51241.9	69621.4	93516.1	65277.8	49150.9	52359.9	83233.2	63222.6	36547.2	36715.9	47445.8	78695.4	64479.3	68190.8	68448.7	63681.8	14111.3
FALSE	FMN	C17 H21 N4 O9 P	456.105	19.965	Full match	Full match	Full match	Full match	Full match	Full match	ddMS2 for preferred ion	69915.6	3	32	23	32665.5	47593.1	35201.5	54997.8	49008	38067.5	52142.1	53199.2	34689	32002.2	38172.5	59372.9	87825.9	42621.8	37469.8	37747.3	26277.4	42334.3	43879.5	37527.9	39751.5
FALSE	fructosylglycine	C8 H15 N O7	237.085	2.803	Full match	Invalid mass	No results	No results	Full match	No results	ddMS2 for preferred ion	8.37665e+06	3	32	6	6.51644e+06	7.01699e+06	6.69727e+06	5.75744e+06	1.08656e+07	9.08039e+06	8.48121e+06	6.46406e+06	1.01909e+07	9.0359e+06	8.98373e+06	6.44947e+06	8.02461e+06	1.17901e+07	5.31644e+06	6.24886e+06	6.53003e+06	1.01559e+07	7.71827e+06	7.67093e+06	7.53702e+06
FALSE	gamma-Aminobutyric acid	C4 H9 N O2	103.063	2.842	Full match	Invalid mass	No results	Full match	Full match	No results	ddMS2 for preferred ion	62132.4	3	28	17	39879.8	27726.8	38453.1	29020.7	65568.5	61366.7	52141.2	33472.7	95124.6	44392.8	43286.7	40231.9	35861.5	45742.6	22958.6	31763.4	20131.6	43875.5	39781.5	15488	19571.5
FALSE	glu-asp	C9 H14 N2 O7	262.08	16.478	Full match	No results	No results	No results	Full match	No results	ddMS2 for preferred ion	226091	3	12	9	112909	128328	114506	66153.5	389231	121993	121685	101403	126951	146303	106749	147448	198348	160754	121839	114967	57104.7	91434.5	93361.2	84167.8	58007.9
FALSE	Glucono-lactone	C6 H10 O6	178.048	3.627	Full match	Full match	Full match	Partial match	Full match	No results	ddMS2 for preferred ion	386951	3	35	6	121438	131806	125390	74457.1	192887	80221.3	104249	76710	116636	128257	547927	677550	567298	177351	153103	174785	80443.9	193840	185285	278429	108850
FALSE	Glucose 1-P	C6 H13 O9 P	260.03	17.425	Full match	Full match	Full match	Not the top hit	Not the top hit	No results	ddMS2 for preferred ion	2.90211e+06	3	34	15	1.15941e+06	1.47031e+06	1.23756e+06	1.33922e+06	4.3544e+06	619662	971728	1.10706e+06	1.05676e+06	3.42449e+06	1.28468e+06	1.0537e+06	2.81344e+06	4.08281e+06	533666	666594	482257	1.59528e+06	1.13569e+06	1.34642e+06	1.04607e+06
FALSE	Glyceraldehyde-3-P	C3 H7 O6 P	169.998	8.351	Full match	Invalid mass	Full match	Not the top hit	Full match	No results	ddMS2 for preferred ion	289546	3	35	27	91408.7	142330	100248	99788.8	461796	98033.3	180486	90031.3	155553	88914	254666	277469	173100	142676	234575	118351	106426	108476	107199	142938	4968.53
FALSE	Glycerate	C3 H6 O4	106.027	16.845	Full match	Full match	Full match	Full match	Full match	No results	ddMS2 for preferred ion	8.17399e+06	3	33	2	6.04539e+06	5.64411e+06	6.03104e+06	7.92888e+06	7.19213e+06	1.07017e+06	6.489e+06	8.02403e+06	8.05593e+06	8.82878e+06	5.7333e+06	7.66965e+06	8.86234e+06	1.15617e+07	5.42609e+06	6.29094e+06	3.78602e+06	6.33106e+06	5.18861e+06	4.00884e+06	5.38983e+06
FALSE	glycerin	C3 H8 O3	92.0474	2.233	Full match	Invalid mass	No results	Full match	Full match	No results	ddMS2 for preferred ion	499826	3	21	0	339795	329220	341550	294115	444884	224861	492168	348559	758134	217769	386155	659261	619775	329242	298024	224074	87365.5	358665	279601	268044	245660
FALSE	Glycerophosphoglycerol	C6 H15 O8 P	246.05	2.736	Full match	Invalid mass	No results	No results	Full match	No results	ddMS2 for preferred ion	1.14513e+08	3	31	8	9.15084e+07	1.01858e+08	9.46485e+07	1.5076e+08	6.90302e+07	1.58011e+08	1.28513e+08	1.57857e+08	1.54051e+08	1.27661e+08	1.28349e+08	1.23056e+08	1.26597e+08	1.60513e+08	1.17498e+08	9.55987e+07	7.91377e+07	9.29377e+07	8.48113e+07	5.82172e+07	8.1637e+07
FALSE	Glycolic acid	C2 H4 O3	76.0158	3.101	Full match	Full match	No results	Full match	Full match	No results	ddMS2 for preferred ion	3.92383e+06	3	34	20	2.39043e+06	1.55249e+06	2.25976e+06	2.22271e+06	6.10093e+06	2.89311e+06	2.80861e+06	2.78791e+06	2.98792e+06	2.63868e+06	2.91322e+06	3.4513e+06	3.33499e+06	2.26019e+06	2.28566e+06	877303	1.19462e+06	2.16051e+06	1.80601e+06	1.2197e+06	1.8444e+06
FALSE	Homocysteine thiolactone	C4 H7 N O S	117.025	16.266	Full match	Invalid mass	No results	No results	Full match	No results	ddMS2 for preferred ion	165264	3	35	8	131688	147790	137051	167989	154869	141303	156703	169360	190171	180969	114391	200685	208562	235773	121031	106950	98789	168619	141717	107295	151762
FALSE	Hydrogen sulfurothioate	H O3 S2	112.937	17.486	No results	No results	No results	No results	Full match	No results	ddMS2 for preferred ion	1.06694e+06	3	35	3	472510	483029	480961	812448	409868	512938	280242	679902	419000	987528	259109	472628	439125	1.52662e+06	345401	530122	241199	539826	333174	248452	337783
FALSE	hydroxyacetone phosphate	C3 H7 O5 P	154.003	3.177	Full match	Invalid mass	No results	Partial match	Full match	No results	ddMS2 for preferred ion	1.50986e+06	3	35	1	691981	651403	691176	420119	2.27626e+06	365759	841504	541735	1.00521e+06	935370	776483	1.75098e+06	1.21512e+06	802652	956380	345230	270446	412236	585312	353370	438680
FALSE	hydroxycitric acid	C6 H8 O8	208.022	15.039	Full match	No results	No results	No results	Full match	No results	ddMS2 for preferred ion	76146.6	3	33	28	29634.9	46574	32126.4	61438.7	101483	69055.7	75419.9	47518.6	42760.7	37769.6	75624	110829	78694.3	102321	108995	44469.2	42282.9	44844.8	65718	47290.6	45278
FALSE	hydroxycitric acid	C6 H8 O8	208.022	17.253	Full match	No results	No results	No results	Full match	No results	ddMS2 for preferred ion	867761	3	17	16	665700	848949	672100	972289	756150	1.21614e+06	757493	868403	540043	868599	972700	576388	673494	1.09151e+06	785652	1.55141e+06	1.4944e+06	1.27493e+06	1.13717e+06	1.39542e+06	1.10075e+06
FALSE	hydroxycitric acid	C6 H8 O8	208.022	17.083	Full match	No results	No results	No results	Full match	No results	ddMS2 for preferred ion	2.58832e+06	3	14	4	2.40492e+06	2.48568e+06	2.43107e+06	2.2832e+06	4.33454e+06	4.49247e+06	2.65196e+06	2.39477e+06	2.30128e+06	2.03666e+06	4.45192e+06	3.12867e+06	2.60281e+06	3.0727e+06	3.30156e+06	3.9663e+06	3.09775e+06	2.85239e+06	2.94942e+06	3.85511e+06	2.52908e+06
FALSE	hydroxypyridone	C5 H5 N O2	111.032	16.937	Full match	Invalid mass	No results	Partial match	Full match	No results	ddMS2 for preferred ion	14248.5	3	25	5	24165	21390.5	23965.7	20453.2	14989.5	13566.5	19290.9	12542.1	14054.1	18892.6	12279.9	21864.5	11239.2	17134.4	11351.9	26634.4	18846.3	12858.4	32935.1	20958.9	22999
FALSE	iminodiacetate	C4 H5 N O4	131.022	16.253	Full match	Invalid mass	No results	Partial match	Not the top hit	No results	ddMS2 for preferred ion	549689	3	24	16	74848.4	96871.3	78023.6	124799	903419	39866.8	58696.4	78218.6	59459.4	17446	36197.8	56265	7129.38	15654.2	75089.6	148250	42097.7	132010	108416	116053	67883.3
FALSE	Inosine-5'-monophosphate (IMP)	C10 H13 N4 O8 P	348.047	18.302	Full match	Full match	No results	Full match	Partial match	No results	ddMS2 for preferred ion	140612	3	14	14	55027.8	67260.6	55527.4	220031	37316.6	227703	108841	169159	82536.6	34915.7	25741.5	30298.8	14634.4	43757.7	51017.1	279252	226329	189035	90375	191792	156224
FALSE	Isatin	C8 H5 N O2	147.032	17.369	Full match	Invalid mass	No results	No results	Full match	No results	ddMS2 for preferred ion	7.89156e+06	3	34	5	4.94768e+06	5.26287e+06	5.07924e+06	4.22641e+06	9.95774e+06	6.16586e+06	4.67126e+06	3.31799e+06	1.12421e+07	2.93675e+06	7.30941e+06	4.79079e+06	1.13683e+07	4.32546e+06	4.27591e+06	3.20942e+06	4.9081e+06	8.29704e+06	4.5092e+06	2.85645e+06	5.0625e+06
FALSE	Isopropyl beta-D-1-thiogalactopyranoside	C9 H18 O5 S	238.088	3.196	No match	Invalid mass	No results	No results	Full match	No results	ddMS2 for preferred ion	239959	3	27	6	40977.1	43938.3	41951.7	39993.8	116271	39007.2	45911.6	54517.8	72930.4	58670.4	62202.8	65135.7	86280.9	103710	42642.1	49691.2	33836.9	50199.1	45797.5	38473.2	605858
FALSE	Itaconic acid	C5 H6 O4	130.027	17.755	Full match	Full match	No results	Partial match	Full match	No results	ddMS2 for preferred ion	972283	3	29	10	875475	1.01297e+06	909905	1.22063e+06	1.2829e+06	1.11849e+06	853509	1.2073e+06	984147	1.32796e+06	1.05398e+06	1.16307e+06	893606	1.34633e+06	957776	949767	1.2622e+06	1.63092e+06	1.21482e+06	1.02125e+06	1.25217e+06
FALSE	Lactobionic acid	C12 H22 O12	358.111	2.837	Full match	No results	No results	No results	Full match	No results	ddMS2 for preferred ion	8.65324e+07	3	33	4	1.60806e+07	1.67612e+07	1.64209e+07	4.09433e+06	8.87533e+06	4.86357e+07	7.1429e+06	6.87232e+06	1.45137e+08	3.87496e+06	2.47584e+07	7.56632e+06	4.10999e+07	7.17013e+06	1.10133e+07	3.7445e+06	5.44496e+06	6.23934e+06	4.91553e+06	3.53403e+06	5.34469e+06
FALSE	L-ascorbate 6-phosphate	C6 H9 O9 P	255.999	3.307	Full match	Invalid mass	No results	No results	Full match	No results	ddMS2 for preferred ion	37085.5	3	27	24	10782.1	15823.8	11289.1	20831.1	35037.3	22736.4	23483.5	22253.3	26741.6	21653.2	55169.9	32977	25725.7	48482.6	36278	10633.5	10394.6	12691.2	8092.42	13888.9	5304.2
FALSE	L-Cysteinesulfinic acid	C3 H7 N O4 S	153.01	9.714	Full match	Full match	No results	Full match	Full match	No results	ddMS2 for preferred ion	130904	3	45	5	155468	136334	151901	226598	149468	205468	129814	120906	131358	131731	114118	102979	221887	137307	149289	143825	195208	185472	126975	107831	211784
FALSE	L-gamma-Carboxyglutamic acid	C6 H9 N O6	191.043	10.383	Full match	No results	No results	No results	Full match	No results	ddMS2 for preferred ion	101059	3	24	5	88959.1	94440.6	90697.6	102760	96370.5	112732	131748	133319	114993	128985	95418.5	139518	128196	133943	119872	161290	97942.3	112799	110161	105816	110608
FALSE	Loratadine impurity H	C8 H13 N O3	171.089	14.076	No results	No results	No results	No results	Full match	No results	ddMS2 for preferred ion	80385.1	3	30	13	35638.6	43675.3	37513.6	35446.6	115203	29327.4	72599.6	40524	66593.8	65788.6	62772.3	62127.6	55975.2	111538	33755.3	35251.4	23216	34765.9	44262.4	38378.3	28355.4
FALSE	L-Proline	C5 H9 N O2	115.063	2.786	Full match	Invalid mass	No results	Full match	Full match	No results	ddMS2 for preferred ion	1.3345e+06	3	29	9	1.29435e+06	1.47096e+06	1.34068e+06	1.5055e+06	1.88159e+06	1.79522e+06	2.16842e+06	1.43757e+06	2.13695e+06	1.38885e+06	1.9574e+06	1.76385e+06	1.5892e+06	1.80922e+06	1.47711e+06	1.22731e+06	886495	1.36655e+06	1.14751e+06	1.03574e+06	1.02505e+06
FALSE	L-Serine O-phosphate	C3 H8 N O6 P	185.009	16.607	Full match	Invalid mass	No results	Full match	Full match	No results	ddMS2 for preferred ion	444314	3	10	4	528983	476898	529515	363036	642242	373367	711642	418454	349229	465455	625764	724234	270117	294081	492764	407890	421874	630447	543980	384435	366990
FALSE	malate dianion	C4 H4 O5	132.006	15.317	Full match	Invalid mass	No results	Partial match	Not the top hit	No results	ddMS2 for preferred ion	508136	3	28	28	287235	442142	294395	524245	859075	571297	670435	476548	322275	300035	489863	656376	102184	646182	644621	484562	362127	380610	416882	351872	251104
FALSE	Mesaconic acid	C5 H6 O4	130.027	17.392	No results	Full match	No results	Full match	Not the top hit	No results	ddMS2 for preferred ion	5.86382e+06	3	18	8	5.03042e+06	5.61341e+06	5.13658e+06	6.80335e+06	9.12781e+06	5.9191e+06	6.67399e+06	7.02618e+06	5.96099e+06	6.96445e+06	5.85963e+06	7.98768e+06	6.14369e+06	7.77535e+06	5.21173e+06	5.02249e+06	5.36194e+06	7.02802e+06	5.85825e+06	5.2707e+06	5.77955e+06
FALSE	Methyl (methylsulfonyl)acetate	C4 H8 O4 S	152.014	10.525	Full match	Invalid mass	No results	No results	Full match	No results	ddMS2 for preferred ion	607033	3	29	14	275530	346939	290724	297208	396533	189836	354831	371177	321406	645041	275203	417770	411396	835919	304089	316546	240590	537075	395572	373167	305243
FALSE	Methyl (methylsulfonyl)acetate	C4 H8 O4 S	152.014	3.102	Full match	Invalid mass	No results	No results	Full match	No results	ddMS2 for preferred ion	209111	3	20	5	144301	151692	146561	193466	340093	211797	298481	228955	234517	120170	172076	184154	152954	151162	135594	109366	81890.8	132286	112627	97876	113076
FALSE	Methyl 1-[(6-hydroxy-2-methyl[1,3]thiazolo[3,2-b][1,2,4]triazol-5-yl)(3,4,5-trimethoxyphenyl)methyl]-4-piperidinecarboxylate	C22 H28 N4 O6 S	476.174	3.085	No results	Invalid mass	No results	No results	Full match	No results	ddMS2 for preferred ion	22646.9	3	21	10	24386.8	28283	25094	35430.6	10719.3	49833.9	37266.4	23699.7	14869.9	20278.1	35365.4	30786.6	24647.3	16420.8	35839.7	17478	37276.5	23266.2	23040.1	28127.9	42651.9
FALSE	Methyl 2,4-dioxo-3-pyrrolidinecarboxylate	C6 H7 N O4	157.038	10.163	Full match	Invalid mass	No results	Partial match	Full match	No results	ddMS2 for preferred ion	29355.7	3	33	23	11860.1	17345.4	12880.2	16185.8	46534.2	22408.9	15499.3	12097.7	21973.2	17784.1	30872.4	22770.4	27836.9	34602.7	15722.7	17404.8	19202.8	12587.3	15162.9	9760.1	15277.6
FALSE	Methyl 3,3-dimethoxy-4-nitrobutanoate	C7 H13 N O6	207.074	3.317	Full match	No results	No results	No results	Full match	No results	ddMS2 for preferred ion	78269.5	3	33	2	47221.4	44072.7	47096.7	57373.8	52749	53623.8	77225.4	56878	70246.8	78074.4	61977.1	78001.8	102199	111103	61709.7	40742.7	41427.9	55068.8	34534.5	35078.8	49686.7
FALSE	Methyl 4-amino-2-(methylsulfanyl)-1,3-thiazole-5-carboxylate	C6 H8 N2 O2 S2	204.004	8.356	No match	No results	No results	No results	Full match	No results	ddMS2 for preferred ion	131787	3	33	32	64581.4	107212	67116.9	69079.5	20869	79257.6	147500	69988.2	99522.6	49095.9	243899	188751	118014	95193.4	231362	108133	89525.3	71126.8	88150.5	128167	83550.9
FALSE	Methyl carbazate	C2 H6 N2 O2	90.043	2.9	Full match	No results	No results	No results	Full match	No results	ddMS2 for preferred ion	2.33973e+07	3	29	4	3.61083e+06	3.24771e+06	3.58158e+06	1.56515e+06	3.62966e+07	843113	1.09824e+06	1.10297e+06	1.94333e+06	2.98057e+06	2.48628e+06	2.32173e+06	2.49839e+06	6.78555e+06	1.47537e+06	2.26616e+06	1.16393e+06	2.11491e+06	2.03447e+06	2.88073e+06	1.32855e+06
FALSE	Methyl N-(thioxomethylene)methioninate	C7 H11 N O2 S2	205.022	15.31	No match	No results	No results	No results	Full match	No results	ddMS2 for preferred ion	60644.4	3	16	7	48623	53038.7	49444.3	74162.9	73806.1	74560.2	77112.7	68250.9	52386.6	59339.2	62338.7	75655.6	69818.6	72320.3	70096.4	51511.5	38374.7	63626.8	61634.9	45053.7	44212.3
FALSE	methyl phosphate dianion	C H3 O4 P	109.977	5.973	Not the top hit	Invalid mass	No results	No results	Not the top hit	No results	ddMS2 for preferred ion	131679	3	27	25	111048	163424	115459	118073	126868	299993	188127	130825	117571	110920	171991	201824	101560	143761	229360	222655	198126	199834	212410	199076	117013
FALSE	methyl uridin-5-yloxyacetate	C12 H16 N2 O9	332.086	6.427	Full match	No results	No results	No results	Full match	No results	ddMS2 for preferred ion	54704.2	3	17	3	50906.5	46420.2	50838.7	58433.5	62049.8	59791.1	50658.5	62057.6	48400.7	59107	80163.7	67191	38541.7	62535.6	93565.5	34563.5	51688.3	45325.9	31844.1	42250.2	43284.7
FALSE	Methylenesuccinate	C5 H4 O4	128.011	17.395	Full match	Invalid mass	No results	No results	Not the top hit	No results	ddMS2 for preferred ion	9.1332e+06	3	23	1	9.87479e+06	9.38812e+06	9.89828e+06	1.33704e+07	1.15834e+07	1.1268e+07	9.34974e+06	1.32592e+07	8.26593e+06	1.29608e+07	1.09408e+07	1.174e+07	1.04014e+07	1.2444e+07	9.29678e+06	8.92175e+06	1.11929e+07	1.62612e+07	1.1156e+07	1.00963e+07	1.41469e+07
FALSE	methylisothiazolinone	C4 H5 N O S	115.009	16.265	No results	Invalid mass	No results	No results	Full match	No results	ddMS2 for preferred ion	58543	3	26	8	37921	42608.7	39095.7	44704.3	58862.2	55949.2	51701.2	54206.1	65038.4	54581.3	46294.8	65697.6	58107	80352.5	45640.2	39966.6	33196.2	63544.1	48150.2	37299.4	48695.2
FALSE	Methylmalonate	C4 H6 O4	117.936	16.914	No results	Invalid mass	Invalid mass	No results	No match	No results	ddMS2 for preferred ion	48931.4	3	35	28	19320.3	11328.2	20643.3	26820.4	34765.5	45229.2	48765.9	10181.9	18368.3	19046.5	24719.9	37877.3	40780.8	29739.1	12726.9	62110.1	35339.7	50046.9	37373.7	66118.3	22777.4
FALSE	Methylmalonate	C4 H6 O4	118.063	3.141	No match	Invalid mass	Invalid mass	No results	No match	No results	ddMS2 for preferred ion	500117	3	30	27	302676	466015	317932	273301	749539	321205	672727	329262	427870	546657	383659	420221	252777	652075	286439	281815	182177	336590	292173	266864	232133
FALSE	Methylmalonate	C4 H6 O4	116.084	7.435	No match	No match	Invalid mass	No results	No match	No results	ddMS2 for preferred ion	541436	3	30	9	774125	624196	753894	441559	839122	286462	416424	862152	468166	549961	402110	822911	515843	518538	383595	444764	451117	753633	507260	380169	870205
FALSE	Mevalonic acid	C6 H12 O4	148.074	3.118	Full match	Full match	No results	Full match	Full match	No results	ddMS2 for preferred ion	7.73288e+06	3	30	8	2.83198e+06	3.20145e+06	2.93371e+06	2.16844e+06	2.58022e+06	2.76238e+06	2.3076e+06	2.81181e+06	4.32589e+06	5.9144e+06	4.1131e+06	4.17576e+06	1.04451e+07	6.43057e+06	2.46221e+06	2.13899e+06	336466	2.3235e+06	2.47774e+06	2.31171e+06	2.58776e+06
FALSE	Mitoxantrone	C22 H28 N4 O6	444.2	2.904	No match	No results	No results	No results	Full match	No results	ddMS2 for preferred ion	147162	3	32	7	136045	114794	133223	181674	134810	132251	174661	178833	94467.1	128193	101779	162605	174349	207058	111192	160414	90350.9	97368.4	143640	122924	129586
FALSE	Monobutyrin	C7 H14 O4	162.089	3.245	Full match	Invalid mass	No results	No results	Full match	No results	ddMS2 for preferred ion	81043.6	3	33	6	83015.5	71522.9	81547.8	122937	51895.3	109000	117821	116181	111179	95906.1	52943.2	103974	114286	50090.7	64561.2	61821.8	68811.3	88646.2	108354	65155.7	82183.8
FALSE	Monobutyrin	C7 H14 O4	162.089	3.615	Full match	Invalid mass	No results	No results	Full match	No results	ddMS2 for preferred ion	553592	3	33	2	326525	325554	330296	466305	83537.3	341377	384793	390595	326316	538339	259795	709557	794647	574849	546812	290620	209484	291773	245671	200413	243547
FALSE	monomethyl phosphate	C H5 O4 P	111.993	16.798	No results	Invalid mass	No results	No results	Full match	No results	ddMS2 for preferred ion	39145.4	3	22	21	20045	27342.9	19929.3	59576.5	37428.3	30208.4	49349.7	20861.8	33769	42861.1	34371.7	17071.1	13148.8	19833.4	32732.4	49611.6	25125.6	61024.3	43228.8	50015	23318.7
FALSE	monomethyl phosphate	C H5 O4 P	111.993	5.984	No match	Invalid mass	No results	No results	Full match	No results	ddMS2 for preferred ion	434158	3	12	9	532335	442205	539044	455518	370782	721027	640956	463809	407015	374016	564371	441605	239419	526561	678616	646052	529883	535680	466241	586012	505758
FALSE	N-(1,1-Dioxidotetrahydro-3-thiophenyl)glycine	C6 H11 N O4 S	193.041	14.25	Full match	No results	No results	No results	Full match	No results	ddMS2 for preferred ion	461028	3	32	5	132858	116327	130934	87794.2	705589	49335.4	151188	90291.7	191750	166831	170309	287485	161932	225438	122385	36198	21153.5	84688.3	75338.2	27640.8	45157.8
FALSE	N-(1H-benzimidazol-2-ylmethyl)-2-(4-morpholinyl)-9-(3-thiophenyl)-6-purinamine	C21 H20 N8 O S	432.148	3.049	No match	Invalid mass	No results	No results	Full match	No results	ddMS2 for preferred ion	311924	3	11	0	245721	238010	246964	244468	104743	419040	155354	180095	283128	149932	496300	424088	347427	156160	442120	319389	412073	226876	24642.5	232550	301400
FALSE	N(2)-succinyl-L-glutamic acid	C9 H13 N O7	247.069	16.765	Full match	Invalid mass	No results	No results	Full match	No results	ddMS2 for preferred ion	1.19531e+06	3	27	5	995083	1.05729e+06	1.01675e+06	1.27676e+06	551268	1.18125e+06	2.42716e+06	1.73668e+06	1.34728e+06	1.12347e+06	1.08007e+06	1.46704e+06	1.57641e+06	1.16945e+06	794340	377616	299222	833524	1.19215e+06	506147	547222
FALSE	N(2)-succinyl-L-glutamic acid	C9 H13 N O7	247.069	16.914	Full match	No results	No results	No results	Full match	No results	ddMS2 for preferred ion	538950	3	24	8	237967	268286	244818	341370	206586	248584	354199	312024	249930	343584	248774	461572	393686	731947	357987	507417	174838	322145	261474	243466	220417
FALSE	N-(2-Benzoyl-4-methylphenyl)-2-[(3-nitrobenzoyl)amino]benzamide	C28 H21 N3 O5	479.149	2.036	No match	Invalid mass	No results	No results	Full match	No results	ddMS2 for preferred ion	60198.4	3	18	14	65372.3	78927	64397.5	66048.6	71784.8	111342	104067	65328.4	46543.9	86869.1	103235	70183.7	39138.1	46828.7	111207	123626	93550.2	82437.4	75062.5	113513	70970.6
FALSE	N-(3-cyano-2-thiophenyl)-2-[(1-methyl-2-imidazolyl)thio]acetamide	C11 H10 N4 O S2	278.031	6.388	No match	No results	No results	No results	Full match	No results	ddMS2 for preferred ion	32188.1	3	33	8	33895.8	37860.3	35165	38488.5	28008.3	45806.4	64887.6	48190.7	44284.1	29806.7	35616.2	57250.8	34537.5	45546.2	45031.9	19840.3	32443.5	28830.6	26919.2	22006.3	21414.7
FALSE	N(6)-L-threonylcarbamoyladenine 5'-monophosphate	C15 H21 N6 O11 P	492.101	2.728	Not the top hit	Invalid mass	No results	No results	Full match	No results	ddMS2 for preferred ion	1.10903e+06	3	10	6	923527	996433	933619	1.70152e+06	470294	2.09831e+06	1.4466e+06	1.679e+06	936190	1.52379e+06	1.42671e+06	835490	767936	1.42441e+06	1.03916e+06	1.44003e+06	836824	924186	910904	1.33e+06	775841
FALSE	N-(Dibenzo[b,d]furan-3-yl)-2-(methylsulfanyl)benzamide	C20 H15 N O2 S	333.081	6.416	No match	No results	No results	No results	Full match	No results	ddMS2 for preferred ion	116714	3	28	10	159916	186271	166112	113436	127388	133677	193533	146587	169095	174106	169895	157970	126674	150405	172360	83606.4	102579	116751	114267	97054.9	138710
FALSE	N-[1-(1,3-Dithiolan-2-yl)-2-hydroxyethyl]acetamide	C7 H13 N O2 S2	207.038	16.848	No match	No results	No results	No results	Full match	No results	ddMS2 for preferred ion	172682	3	27	9	90256.3	103256	93408	95221.6	71092.9	79137.7	112924	99593.1	109556	136469	136982	241216	176766	237452	217141	82938.5	67664.8	83718.5	72000.8	79199.3	62060.7
FALSE	N-{[2-(2-Thienylcarbonyl)hydrazino]carbonothioyl}benzamide	C13 H11 N3 O2 S2	305.03	17.366	No match	Invalid mass	No results	No results	Full match	No results	ddMS2 for preferred ion	351042	3	28	2	125957	118116	125886	147736	547042	216077	118584	91961.7	377877	125870	273150	130781	458792	212860	117408	46254.5	78421.2	225345	80157.5	43023.2	95340.8
FALSE	Na-CBZ-L-glutamic acid	C13 H15 N O6	281.09	17.291	Full match	Invalid mass	No results	No results	Full match	No results	ddMS2 for preferred ion	186398	3	26	22	59364	83938	62290.5	32152.3	310039	39938.1	111451	34128.4	132705	92003.1	86551.1	140067	71404.2	103808	54121.9	27100.2	27968.3	42410.7	83048.2	29054.5	37020.3
FALSE	N-Acetylalanine	C5 H9 N O3	131.058	9.314	Full match	Full match	No results	Partial match	Partial match	No results	ddMS2 for preferred ion	185893	3	46	5	158083	168983	163844	181466	133781	149854	152090	195208	186271	174060	138388	285577	316636	245606	181058	136156	208428	264854	222058	142621	222815
FALSE	N-Acetylalanine	C5 H9 N O3	131.058	10.115	Full match	Full match	No results	Partial match	Partial match	No results	ddMS2 for preferred ion	1.97358e+06	3	29	7	1.68858e+06	1.86078e+06	1.73974e+06	1.68632e+06	2.56113e+06	1.8965e+06	2.05651e+06	1.91209e+06	2.27766e+06	1.82027e+06	2.16697e+06	2.69897e+06	2.65779e+06	2.14568e+06	2.16828e+06	329427	1.57199e+06	2.30939e+06	2.23152e+06	1.72825e+06	2.19038e+06
FALSE	N-Acetylaspartic acid	C6 H9 N O5	175.048	9.012	Full match	Full match	No results	No results	Full match	No results	ddMS2 for preferred ion	718766	3	32	8	524557	585355	543283	620451	1.10419e+06	546735	606409	621554	810421	646531	843175	727567	719027	164789	525488	512539	501511	519474	446219	528670	491556
FALSE	N-Acetyl-D-glucosamine 1,6-bisphosphate	C8 H17 N O12 P2	381.023	17.146	Full match	Invalid mass	No results	No results	Full match	No results	ddMS2 for preferred ion	1.02101e+06	3	28	2	1.01429e+06	1.0129e+06	1.02522e+06	1.03319e+06	877650	652939	1.37736e+06	957796	928214	1.49862e+06	1.3208e+06	1.52224e+06	1.06871e+06	1.30617e+06	1.23276e+06	656671	636841	1.07274e+06	768865	599906	686208
FALSE	N-Acetyl-DL-serine	C5 H9 N O4	147.053	2.836	Full match	Full match	No results	Partial match	Not the top hit	No results	ddMS2 for preferred ion	7.58194e+06	3	18	4	4.53764e+06	4.74573e+06	4.60152e+06	4.30087e+06	7.78559e+06	9.38729e+06	4.83027e+06	3.68201e+06	1.11264e+07	4.69126e+06	6.17042e+06	5.48462e+06	4.93797e+06	6.73474e+06	4.24251e+06	4.0352e+06	3.01685e+06	4.15328e+06	3.42289e+06	2.74485e+06	3.09918e+06
FALSE	N-Acetylglycine	C4 H7 N O3	117.043	10.376	Full match	Full match	No results	Partial match	Partial match	No results	ddMS2 for preferred ion	812111	3	31	7	641705	713805	663647	1.12668e+06	736150	827107	1.03538e+06	1.07619e+06	740397	778242	827109	1.14966e+06	1.07531e+06	1.13847e+06	870974	630304	555412	727672	606494	431706	590334
FALSE	N-Acetylglycine	C4 H7 N O3	117.043	2.852	Full match	Full match	No results	Partial match	Partial match	No results	ddMS2 for preferred ion	896454	3	21	5	884977	935669	900297	974656	1.13644e+06	1.04938e+06	1.29068e+06	130563	1.35198e+06	976162	1.19049e+06	932236	968584	1.09118e+06	800368	998314	622121	916179	809792	895954	700800
FALSE	N-Acetyl-L-aspartic acid	C6 H9 N O5	175.048	10.103	Full match	Invalid mass	No results	No results	Full match	No results	ddMS2 for preferred ion	90093.4	3	33	29	56283.5	89901.5	60807.2	53255.8	100133	93662	72345	64648.4	86138.1	72462.5	93301.5	103302	107863	65296.3	105190	75779.5	90220.7	100754	72901.9	88134	80149.7
FALSE	N-Acetyl-L-aspartic acid	C6 H9 N O5	175.048	16.797	Full match	Invalid mass	No results	No results	Full match	No results	ddMS2 for preferred ion	103519	3	17	9	66946	75424.6	68362.4	69820.4	28924.3	65240.8	123295	112043	41907.2	120310	108444	58438.1	120163	73402.2	65804.2	81218.4	55666.4	71004.6	76669.2	71925.5	63353.8
FALSE	N-Acetyl-L-glutamic acid	C7 H11 N O5	189.064	3.479	Full match	No results	No results	Full match	Full match	No results	ddMS2 for preferred ion	500241	3	34	5	232659	246523	238591	255901	760178	217705	207634	240779	289145	335033	333915	362549	447978	399729	263145	156359	140947	233283	205612	145768	187859
FALSE	N-Acetyl-L-glutamic acid	C7 H11 N O5	189.064	10.361	Full match	No results	No results	Full match	Full match	No results	ddMS2 for preferred ion	672941	3	29	11	327383	390391	342429	380000	624899	240168	600409	331565	488992	582298	375800	601985	392152	932364	315373	305130	191008	478252	451490	306774	296098
FALSE	N-Acetyl-L-leucine	C8 H15 N O3	173.105	14.054	Full match	Full match	No results	No results	Full match	No results	ddMS2 for preferred ion	772154	3	30	8	357591	403910	370467	486490	809389	365743	473320	401313	588114	697834	721719	433461	611939	1.07585e+06	328581	314836	249590	393963	278677	423370	288338
FALSE	N-Acetyl-L-leucine	C8 H15 N O3	173.105	3.101	Full match	No results	No results	No results	Full match	No results	ddMS2 for preferred ion	3.69849e+06	3	24	7	2.88596e+06	3.19509e+06	2.96162e+06	3.02042e+06	5.90744e+06	3.16664e+06	3.9863e+06	3.39687e+06	3.66883e+06	4.40614e+06	4.27784e+06	3.76779e+06	3.58091e+06	4.18375e+06	3.52106e+06	2.38234e+06	2.27825e+06	3.1598e+06	2.42339e+06	2.70247e+06	2.67769e+06
FALSE	N-Acetylneuraminic acid	C11 H19 N O9	309.106	2.892	Full match	Invalid mass	No results	Full match	Full match	No results	ddMS2 for preferred ion	1.36139e+06	3	28	9	845421	968606	875789	625193	1.85677e+06	518532	1.13474e+06	515352	2.15434e+06	599015	1.44213e+06	1.91186e+06	1.48976e+06	560614	1.15647e+06	471613	426152	707777	821763	532647	620472
FALSE	N-Acetyltalosaminuronic acid	C8 H13 N O7	235.069	10.36	Full match	No results	No results	No results	Full match	No results	ddMS2 for preferred ion	713793	3	31	15	339803	434745	360745	390009	662047	243784	625906	351263	492905	618866	391653	627738	404942	988645	325874	319193	205638	498350	473311	324094	305491
FALSE	N-ethylmaleimide	C6 H7 N O2	125.048	17.835	Full match	Invalid mass	No results	Partial match	Full match	No results	ddMS2 for preferred ion	46143.7	3	25	17	36095.8	47607.4	37867.4	72394.9	49014.2	37795.3	67099.5	60881.5	43945.2	72259.9	56967.2	45564.5	44831.7	52464.9	50169.1	39141.9	36210.6	55762	34765.2	28058.1	26478.9
FALSE	N-Hydroxyphthalimide	C8 H5 N O3	163.027	17.369	Full match	No results	No results	No results	Full match	No results	ddMS2 for preferred ion	672881	3	27	16	354100	457597	372936	311697	923613	797688	448027	260804	900084	257730	735652	347962	844885	388278	380488	227376	416155	784178	374227	274733	334294
FALSE	Nitrosoiminodiacetic acid	C4 H6 N2 O5	162.028	5.875	No results	No results	No results	No results	Full match	No results	ddMS2 for preferred ion	17929	3	26	22	12441.7	16967.1	11993.4	9816.24	29833.8	16317.2	35699.5	12259.5	13126.1	7618.37	24227.8	21444	15931.1	16069.8	14516	18042.7	9591.63	14118.7	19902.4	15272.5	9380.69
FALSE	Norbaeocystin	C10 H13 N2 O4 P	256.062	3.156	Not the top hit	Invalid mass	No results	No results	Full match	No results	ddMS2 for preferred ion	133181	3	32	3	108004	99645.9	107525	116619	117585	146341	131509	148127	161631	164914	112285	220797	186343	149437	146084	88506.4	92010	120027	117729	75910.2	150834
FALSE	oxalacetate	C4 H2 O5	129.99	18.301	Full match	Invalid mass	No results	No results	Invalid mass	No results	ddMS2 for preferred ion	103256	3	14	14	79286.7	97227.9	79575.7	89268	129230	148733	128650	108343	74850	68359.9	112975	72471.5	102674	88700.6	102721	144090	111873	111412	97200.5	135672	59640
FALSE	Oxaloacetate	C4 H4 O5	130.063	7.862	No match	Invalid mass	Invalid mass	No match	No match	No results	ddMS2 for preferred ion	785620	3	30	9	593238	486162	579522	803282	780489	617676	1.15361e+06	619762	1.26976e+06	731305	419844	376890	552241	869917	413662	849980	290831	596113	396244	267011	439279
FALSE	Oxalosuccinic acid	C6 H6 O7	190.012	17.397	Full match	Invalid mass	No results	No results	Full match	No results	ddMS2 for preferred ion	257556	3	31	30	59997.7	93853.3	58879.1	110106	153698	173848	113341	114786	58437.6	95371.5	162006	80514.8	245757	122540	79908.4	134759	129227	43241.4	100320	569116	111005
FALSE	Oxalosuccinic acid	C6 H6 O7	190.011	15.318	Full match	No results	No results	No results	Full match	No results	ddMS2 for preferred ion	286352	3	27	12	234040	282940	244437	394848	73291	349298	395579	89818.5	258688	288781	319603	464465	357380	392286	386257	266923	188811	351497	337956	234251	212581
FALSE	Oxamide	C2 H4 N2 O2	88.0272	2.897	Full match	No results	No results	No results	Full match	No results	ddMS2 for preferred ion	7.13905e+07	3	28	11	1.07028e+07	1.25791e+07	1.1144e+07	4.92854e+06	1.12221e+08	2.85333e+06	3.54077e+06	3.73826e+06	5.62926e+06	9.50824e+06	7.9943e+06	6.61899e+06	7.67691e+06	1.48086e+07	4.91503e+06	7.47654e+06	3.57795e+06	6.89512e+06	6.97996e+06	8.47931e+06	4.39839e+06
FALSE	oxoglurate	C5 H5 O5	145.014	13.362	No results	Invalid mass	No results	Full match	Full match	No results	ddMS2 for preferred ion	130156	3	35	29	29672.2	48057.5	32299.3	74994.4	131292	129615	107221	110983	97063	109976	110280	170853	127919	174609	128808	54577.7	55047	103055	76785.9	45647.4	45745
FALSE	pandangolide 1a	C12 H20 O5	244.131	17.882	Full match	No results	No results	No results	Full match	No results	ddMS2 for preferred ion	91178	3	30	8	93960.2	105177	97210.6	159042	84595.6	150097	167747	157104	125333	125910	109516	172393	111225	74264.2	132354	107603	149322	193966	152057	157292	151563
FALSE	Paraldehyde	C6 H12 O3	132.079	3.381	Full match	No results	No results	No results	Full match	No results	ddMS2 for preferred ion	54132.1	3	34	3	38883.2	40064.8	39637.1	38882	54689.3	41927.2	30129	58167.8	57278.5	32130.1	53103.4	106502	59804.3	31649.3	48933.9	31203.8	33620.4	33847.5	31378.5	31174.4	53076
FALSE	P-DMEA	C4 H12 N O4 P	169.05	5.983	Full match	Invalid mass	No results	Full match	Full match	No results	ddMS2 for preferred ion	801038	3	20	17	190398	134867	187779	123141	1.35805e+06	123741	85426.8	120094	190922	128818	263962	117313	55780.5	127302	164068	198098	93071	94915.6	44280.9	47031.6	48280
FALSE	P-DMEA	C4 H12 N O4 P	169.05	5.872	Full match	Invalid mass	No results	Full match	Full match	No results	ddMS2 for preferred ion	86238.6	3	19	12	96365.6	115929	99066.6	78768.8	143528	129243	86825.8	66097.6	99455.9	71207.2	131057	51502.3	94164.8	106957	73109.3	212014	68376.4	73890	82067.3	102456	62080.7
FALSE	peroxyphosphoric acid	H3 O5 P	113.972	16.671	No results	No results	No results	No results	Full match	No results	ddMS2 for preferred ion	1.63463e+06	3	25	22	1.54428e+06	2.17427e+06	1.61056e+06	1.92087e+06	2.23309e+06	2.90352e+06	2.51376e+06	2.03998e+06	2.0489e+06	1.6728e+06	3.09867e+06	1.78217e+06	1.77229e+06	2.13946e+06	2.42926e+06	2.49231e+06	2.05349e+06	2.27426e+06	2.1835e+06	1.97197e+06	1.44605e+06
FALSE	Phenylglyoxylic acid	C8 H6 O3	150.032	20.911	Full match	Invalid mass	No results	Full match	Full match	No results	ddMS2 for preferred ion	138697	3	23	0	75868.8	73583.2	76274	74158.3	220818	93971.7	181973	76760.2	146582	89952.3	156114	217776	102061	58795.7	145030	167677	79669.8	125681	84697.2	121247	144316
FALSE	Phosphate	H3 O4 P	97.9768	8.362	No results	Invalid mass	Full match	Full match	Full match	No results	ddMS2 for preferred ion	3.35249e+06	3	34	18	1.24864e+06	1.69229e+06	1.35072e+06	1.50494e+06	5.18551e+06	966257	2.02456e+06	1.32945e+06	1.9892e+06	1.16431e+06	2.97225e+06	3.58492e+06	2.28312e+06	2.0292e+06	3.19464e+06	1.26406e+06	1.44234e+06	1.31236e+06	1.4258e+06	1.55218e+06	1.87455e+06
FALSE	Phosphate	H3 O4 P	97.9759	2.736	No results	Invalid mass	Invalid mass	No results	No results	No results	ddMS2 for preferred ion	429915	3	30	12	319131	384497	334926	571754	265431	597622	489730	635785	575038	398078	459249	438945	471447	597587	423113	342781	289869	307664	277969	335245	293392
FALSE	Phosphate	H3 O4 P	97.9674	13.537	No results	Invalid mass	Invalid mass	No match	No match	No results	ddMS2 for preferred ion	7.66084e+08	3	24	22	1.01125e+09	1.41931e+09	1.05047e+09	8.66862e+08	1.01763e+09	1.17921e+09	2.24816e+08	1.09252e+09	9.04779e+08	1.26563e+09	1.21485e+09	1.25278e+08	3.39088e+08	4.2972e+08	1.20385e+09	1.15399e+09	8.83817e+08	1.01633e+09	1.05118e+09	1.03619e+09	8.68951e+08
FALSE	Phosphate	H3 O4 P	97.9769	5.998	No match	Invalid mass	Full match	Full match	Full match	No results	ddMS2 for preferred ion	890435	3	5	1	733466	722684	737600	989434	255725	950407	1.14035e+06	550425	761191	582836	787448	1.41847e+06	774263	904674	266352	784063	829596	995784	1.13173e+06	686185	1.28297e+06
FALSE	Phosphocholine	C5 H14 N O4 P	183.066	16.927	Full match	No results	No results	No results	Full match	No results	ddMS2 for preferred ion	4915.88	3	25	15	7275.61	8871.97	7028.46	3742.64	5051.29	11718.8	12248.5	7456.17	3229.53	4814.66	7398.6	6123.23	2279.1	4184.28	8471.24	10185.3	12780.6	5580.29	10166.6	10402.4	7094.78
FALSE	Phosphonic acid	H3 O3 P	81.9821	5.992	No match	No results	No results	No results	Full match	No results	ddMS2 for preferred ion	328334	3	16	12	457310	533959	451883	464856	406888	738945	764659	433480	381242	419587	546449	462769	297346	383649	504706	684070	456863	527917	562948	595439	517694
FALSE	Phosphonoacetate	C2 H5 O5 P	139.988	5.985	Not the top hit	Invalid mass	No results	Partial match	Full match	No results	ddMS2 for preferred ion	126867	3	10	10	125418	143452	126557	160175	138902	157962	202357	163239	109587	111628	163352	169826	90948.3	116243	224993	205639	193516	173048	176430	209477	132450
FALSE	Pioglitazone	C19 H20 N2 O3 S	356.118	2.905	No match	No results	No results	No results	Full match	No results	ddMS2 for preferred ion	376087	3	23	0	107313	103894	107857	35813.1	599279	17081.4	31635.6	34734.7	61663.9	64992.1	49330.5	54556.1	77845.9	104563	43758.8	47705.6	20300.2	55899.7	67561.6	79011.6	38772.4
FALSE	Pivagabine	C9 H17 N O3	187.121	4.511	Full match	No results	No results	Partial match	Full match	No results	ddMS2 for preferred ion	151880	3	35	1	65173.7	62321.5	65327.5	43031.2	229453	51522	49272.4	45153.1	56383.9	77666.3	70038.8	80776	56235.2	63381.9	65210.3	35576.2	23869.8	37408.2	56244.1	31287.8	51008.1
FALSE	Porphobilinogen	C10 H14 N2 O4	226.095	2.753	Full match	Full match	No results	Full match	Partial match	No results	ddMS2 for preferred ion	189052	3	29	3	172190	176787	175017	266579	293096	229934	231744	265978	190102	253135	178973	271371	240636	249493	204074	193506	133185	159474	154421	154920	136562
FALSE	Purine	C5 H4 N4	120.042	2.954	No match	Invalid mass	No results	No results	No match	No results	ddMS2 for preferred ion	5.86073e+07	3	32	5	2.17772e+07	2.33047e+07	2.23584e+07	1.98219e+07	2.76392e+07	4.93301e+07	2.14853e+07	4.91352e+07	6.2494e+07	2.24791e+07	2.55901e+07	7.52533e+07	2.9808e+07	8.26475e+07	2.33975e+07	2.10122e+07	1.84456e+07	2.941e+07	2.2588e+07	5.75972e+07	2.14782e+07
FALSE	Pyrrolidin-2-one, 1-[4-(4-pyridin-2-ylpiperazine-1-sulfonyl)phenyl]-	C19 H22 N4 O3 S	386.142	2.816	No results	Invalid mass	No results	No results	Full match	No results	ddMS2 for preferred ion	333677	3	14	1	270850	256608	271698	259669	71096	439462	47241.8	194127	308306	37315.9	514856	87453.4	380909	40118.6	461163	331948	20563.7	249653	44169.8	250808	35351.7
FALSE	Quinolinic acid	C7 H5 N O4	167.022	15.261	Full match	Invalid mass	No results	Full match	Full match	No results	ddMS2 for preferred ion	371457	3	24	4	182832	190639	185953	41107	54753.5	203365	38003.7	44383.1	364854	235623	490512	656707	274206	416813	623686	58373.7	37387.1	51998.6	58653.1	41284.9	36675.9
FALSE	Ribose 5-phosphate	C5 H11 O8 P	230.019	15.306	Full match	Invalid mass	No results	Not the top hit	Full match	No results	ddMS2 for preferred ion	156971	3	24	20	85066.5	116746	88613.8	175389	89500.6	278649	81930	170182	109032	109263	229793	104042	179219	176705	184065	165822	86894.1	122039	50252.4	85564	77011.4
FALSE	S-[2-({3-[(3-Methyl-2-pyrazinyl)oxy]propyl}amino)ethyl] hydrogen sulfurothioate	C10 H17 N3 O4 S2	307.065	6.433	Not the top hit	Invalid mass	No results	No results	Full match	No results	ddMS2 for preferred ion	695573	3	9	1	561150	535755	564385	853147	1.14792e+06	1.05144e+06	1.00052e+06	489366	719652	1.05207e+06	1.33917e+06	740937	638141	737434	1.27459e+06	822521	805005	412054	307945	445309	238305
FALSE	Salicylate	C7 H6 O3	138.032	14.342	Full match	Not the top hit	Full match	Not the top hit	Full match	No results	ddMS2 for preferred ion	1.8331e+06	3	30	29	749026	1.17741e+06	769400	785099	2.622e+06	771723	1.10657e+06	3.2228e+06	678768	808181	865862	2.34371e+06	1.26602e+06	956411	1.37268e+06	1.08104e+06	832532	899116	959320	798411	815206
FALSE	Sebacic acid	C10 H18 O4	202.12	22.913	No results	No results	No results	No results	Full match	No results	ddMS2 for preferred ion	2176.75	3	20	8	3726.03	3091.52	3681.96	2572.48	2749.77	3339.09	3470.67	3967.5	2195.45	3402.87	2744.14	3183.93	1408.25	2014.17	2739.14	4525.55	4650.86	4493.96	3115.28	4658.49	2760.96
FALSE	Sebacic acid	C10 H18 O4	202.121	17.725	Full match	No results	No results	No results	Full match	No results	ddMS2 for preferred ion	54366	3	14	0	103176	99378.5	103648	88329.9	63846.6	63487	148346	91378	64349.3	65938.5	65933.1	82444.2	59666.5	41820	68504.9	82641.3	114429	105576	88781.9	75598.6	87462.6
FALSE	sexipyridine	C30 H18 N6	462.159	2.666	No match	Invalid mass	No results	No results	Full match	No results	ddMS2 for preferred ion	90731.1	3	33	14	72978.4	91866	77577.1	62703.3	63179.9	82335.7	140020	61319.9	148674	110628	105317	96592	105196	98491.2	104469	66191.2	68404.4	64889.3	92180.5	90443.9	65823.6
FALSE	Sinapinic acid	C11 H12 O5	224.068	19.94	Full match	Full match	No results	No results	Full match	No results	ddMS2 for preferred ion	546080	3	47	17	652694	447165	600736	443144	552610	535981	597517	472647	862836	445749	274168	634410	909145	682543	450311	607290	454104	691146	800171	729297	718362
FALSE	Sorbic acid	C6 H8 O2	112.052	3.143	Full match	Invalid mass	No results	No results	Full match	No results	ddMS2 for preferred ion	261128	3	35	10	206330	163856	199235	137124	119516	179995	167977	140960	180866	184152	163440	512225	354731	203892	278268	105962	184109	68386	130389	134567	223345
FALSE	Sorbic acid	C6 H8 O2	112.052	17.28	Full match	Invalid mass	No results	No results	Full match	No results	ddMS2 for preferred ion	529570	3	29	9	595916	486919	582443	591585	780709	556677	772880	112692	749377	144868	844632	673121	706008	589298	541881	512987	393796	740318	478342	505495	818796
FALSE	Disacharide-X-P	C12 H23 O14 P	422.083	9.346	Not the top hit	Invalid mass	Full match	Partial match	Not the top hit	No results	ddMS2 for preferred ion	150349	3	33	15	115191	145967	122612	237330	87743.3	190719	151102	167847	153931	218393	197516	215624	120280	158732	115990	139325	122357	101906	125535	100606	117926
FALSE	Taurine	C2 H7 N O3 S	125.015	12.398	Full match	Invalid mass	No results	Full match	Full match	No results	ddMS2 for preferred ion	216398	3	35	9	115894	133158	121236	119163	328111	113378	159644	186721	140697	161508	162089	167208	159857	221711	116999	132977	114675	144767	133539	133283	130997
FALSE	tetroquinone	C6 H4 O6	172.001	18.517	Full match	No results	No results	No results	Full match	No results	ddMS2 for preferred ion	129847	3	33	26	58844.9	90570.5	63723.7	135624	88528.9	135504	206787	115051	115677	201150	53691.6	58500.9	88738.1	34420	44959.6	127098	44468.6	59781.6	75622.9	68754.4	53144
FALSE	Thiophene, 2-[bis(dimethylamino)phosphinoyl]-5-ethynyl-	C10 H15 N2 O P S	242.064	3.008	Not the top hit	Invalid mass	No results	No results	Full match	No results	ddMS2 for preferred ion	329754	3	31	6	329570	356721	338826	438794	206867	462559	404252	378259	347996	365634	351476	405119	454644	431245	342022	368975	355877	517371	403321	359661	415032
FALSE	Thiosulfic acid	H2 O3 S2	113.945	17.485	No results	No results	No results	Full match	Full match	No results	ddMS2 for preferred ion	4.60491e+06	3	30	2	2.05546e+06	2.06024e+06	2.08012e+06	3.57321e+06	2.11324e+06	2.53033e+06	1.39393e+06	3.00501e+06	1.80745e+06	4.16643e+06	1.34105e+06	1.91342e+06	235423	6.45566e+06	1.68789e+06	2.81375e+06	1.14081e+06	2.36221e+06	1.47459e+06	1.16571e+06	1.46673e+06
FALSE	Thymidine 5'-monophosphate	C10 H15 N2 O8 P	322.057	17.204	No match	Full match	No results	Full match	Full match	No results	ddMS2 for preferred ion	91615.8	3	29	7	67592	74112.1	69573.6	120142	41612.1	140981	56232.2	65674.9	49319.2	90391	67952.8	64705.9	101772	127437	72083.5	128475	72743.2	71103.5	29169.5	40611.4	75451.6
FALSE	trimethadione	C6 H9 N O3	143.058	10.179	Full match	Invalid mass	No results	No results	Full match	No results	ddMS2 for preferred ion	3.95045e+06	3	32	6	3.85035e+06	4.15627e+06	3.96144e+06	3.39203e+06	6.0424e+06	5.17732e+06	4.92459e+06	3.97698e+06	5.18293e+06	4.60111e+06	6.0909e+06	4.86354e+06	5.30451e+06	5.43809e+06	4.01574e+06	3.59513e+06	4.11988e+06	4.83666e+06	4.81971e+06	3.67236e+06	4.97207e+06
FALSE	trimethadione	C6 H9 N O3	143.058	15.85	Full match	Invalid mass	No results	No results	Full match	No results	ddMS2 for preferred ion	57929.8	3	27	12	40842.3	48951.9	42547.8	29565.4	47708.2	36097	44028.5	37953.4	46168.3	59818	47725.7	65710.1	48155	79161	63106.9	33162.7	34101.6	65746.4	54793.5	37735.5	48046.4
FALSE	trimethadione	C6 H9 N O3	143.058	3.011	Full match	Invalid mass	No results	No results	Full match	No results	ddMS2 for preferred ion	545607	3	23	4	423896	437427	430079	499301	453555	513529	1.01001e+06	643764	835600	438278	300314	373070	323354	609830	257844	266437	197112	514430	435192	238625	270289
FALSE	Uracil	C4 H4 N2 O2	112.027	5.861	Full match	Full match	No results	Full match	Full match	No results	ddMS2 for preferred ion	542676	3	22	21	276056	377880	274061	168145	708740	692174	1.02187e+06	282195	270182	278794	243091	439087	523120	395798	529759	176030	150083	206662	370790	233775	154588
FALSE	Ureidosuccinic acid	C5 H8 N2 O5	176.043	10.112	Full match	Invalid mass	No results	Full match	Full match	No results	ddMS2 for preferred ion	1.53695e+06	3	28	9	319879	365592	331526	146277	2.40757e+06	129428	491604	190313	383464	318404	358703	797535	340017	412386	431771	143497	76528.4	184608	270658	102167	103929
FALSE	Uridine	C9 H12 N2 O6	244.069	6.396	Full match	Full match	No results	Full match	Full match	No results	ddMS2 for preferred ion	7.13199e+06	3	31	0	8.16512e+06	7.9401e+06	8.21388e+06	8.89401e+06	6.35948e+06	8.90918e+06	1.26839e+07	9.13944e+06	9.8101e+06	1.00135e+07	8.59086e+06	1.14783e+07	9.87147e+06	9.98365e+06	1.17237e+07	4.47198e+06	6.04585e+06	7.96822e+06	6.62189e+06	5.04049e+06	7.01258e+06

## Sheet: Data Set S2
Supplemental Data. Radchuk et al. (2023). Plant Cell.
Supplemental Data Set S2. RNAseq analysis of WT and HvSWEET11b-repressed caryopses at 6 and 12 days after flowering.
		TPM Normalized counts													D6			D12
gene_id	gene annotation	Wt	Wt	Wt	SW11i-19	SW11i-19	SW11i-19	Wt	Wt	Wt	SW11i-19	SW11i-19	SW11i-19	logFC	P.Value	Padj	logFC	P.Value	Padj
		D6-1	D6-2	D6-3	D6-1	D6-2	D6-3	D12-1	D12-2	D12-3	D12-1	D12-2	D12-3
AGP50735	#N/A	31.1174	48.1388	60.8289	30.6134	30.3772	54.5613	62.5506	51.8895	86.6348	54.8773	44.3929	87.5085	-0.437053	0.517667	0.894698	-0.113126	0.865143	0.999265
AGP50736	#N/A	0.519638	2.09842	0.473776	0	0	0	0.85561	1.45009	0	1.21097	0.861585	1.55359	-5.16744	0.00645024	0.222735	1.76517	0.128198	0.999265
AGP50740	#N/A	5.49406	7.28809	10.277	3.98194	4.53192	7.08984	17.6575	15.8627	27.0471	22.2862	8.8348	34.5111	-0.707919	0.154618	0.686444	-0.0414111	0.916738	0.999265
AGP50741	#N/A	9.05285	11.3959	11.0259	6.30744	6.4764	8.70717	20.7973	21.0668	26.4109	26.5159	11.1122	33.6569	-0.708626	0.115558	0.633907	-0.0592932	0.879876	0.999265
AGP50745	#N/A	1.08168e-05	0.334242	0.0335611	0	0	1.05959e-05	0.285332	0.0618634	0.501041	2.39943e-05	0.280232	0.765295	-2.40812	0.174712	0.708671	-0.544175	0.623717	0.999265
AGP50746	#N/A	0.200974	0.402357	0.315549	0.1126	0.0553524	0.160772	0.490923	0.410275	0.445984	0.406344	0.296241	0.598988	-1.51535	0.0208526	0.365209	-0.103722	0.825668	0.999265
AGP50747	#N/A	0.233975	0	1.02649e-06	0.17463	0.296219	0.345585	0.492907	0.713741	0.770131	0.589602	0.652281	1.42626	3.25913	0.00347284	0.164217	0.358697	0.441277	0.999265
AGP50748	#N/A	0.24614	0.944347	1.0589	0.138631	0.415762	0.711127	0.684395	0.812834	0.820947	0.956447	0.456677	1.09954	-0.861159	0.237304	0.766785	-0.00286349	0.996442	0.999265
AGP50749	#N/A	0.93672	2.02811	2.02203	0	0.64069	1.90631	1.24424	2.5118	1.93836	3.17824	0.892346	2.28694	-1.93613	0.0636271	0.5302	-0.00985038	0.989695	0.999265
AGP50751	#N/A	0.844174	0	2.44573	0	1.36207	0	0	1.01489	3.14987	0	0	4.12949	-1.78658	0.343295	0.822502	-1.21351	0.497318	0.999265
AGP50752	#N/A	1.95118	2.66239	4.742	0.895604	1.1143	2.16968	2.75411	1.4826e-08	4.27356	3.41166	4.12121	3.8308	-1.29244	0.1556	0.686778	2.50916	0.0259593	0.999265
AGP50754	#N/A	3.51962	3.85971	3.67656	1.51201	2.46095	4.19201	4.70161	2.73681	4.73237	3.59121	4.69548	5.80529	-0.685078	0.114748	0.63265	0.255974	0.519397	0.999265
AGP50755	#N/A	2.60969	3.37706	3.1314	1.68041	1.78355	2.73392	4.37588	2.5198	3.64775	4.11889	4.886	4.91829	-0.721165	0.0623845	0.526933	0.455819	0.185841	0.999265
AGP50756	#N/A	0.872688	2.10988	0.920109	0.224497	0.674213	1.1492	2.9949	2.49127	2.97256	3.43775	1.39511	4.63202	-1.02502	0.194011	0.730621	-0.0195197	0.9718	0.999265
AGP50757	#N/A	0.889411	2.05255	1.49716	0.307148	0.877395	1.2746	1.65235	1.51869	2.08448	1.20212	0.225522	2.89406	-1.01228	0.228506	0.761433	-0.848636	0.284882	0.999265
AGP50758	#N/A	3.09167	4.8809	4.59609	2.30614	1.79678	6.55387	5.31276	6.01508	5.20607	3.13332	4.35682	0.0859637	-0.530705	0.452937	0.870743	-1.92736	0.0254428	0.999265
AGP50759	#N/A	0	0	0	0	0	0	1.36631	0	0	0	0.933724	1.25163	-0.19688	0.898882	0.98322	1.25307	0.321099	0.999265
AGP50762	#N/A	1.09161	1.49415	1.34486	0.227141	0	1.10382	1.19809	1.21191	2.20131	2.10991	1.29756	2.64722	-2.79271	0.00466201	0.191343	0.390833	0.490227	0.999265
AGP50763	#N/A	1.53039	0	3.33535	1.02023	2.04563	1.63545	5.15772	2.36286	0.00458361	3.43107	1.21152	2.36075	1.16967	0.470121	0.877338	1.40257	0.349955	0.999265
AGP50767	#N/A	0.690022	1.46819	1.34926	0.613391	0.398294	0.594516	1.06821	1.59984	2.38928	1.80948	0.952071	2.0959	-1.17574	0.0297142	0.411756	-0.0677808	0.867503	0.999265
AGP50770	#N/A	40.2318	59.9083	48.7481	39.4947	17.4045	30.3334	16.9034	13.3036	41.819	51.7578	48.2897	41.9354	-0.953779	0.0354776	0.439394	1.11921	0.0247776	0.999265
AGP50771	#N/A	2.00071	5.06742	3.85809	2.44626	2.73412	3.02769	1.45397	2.8392	2.39588	2.03412	4.98721	4.53525	-0.445659	0.421481	0.854901	0.674446	0.248647	0.999265
AGP50776	#N/A	0.66206	1.15871	1.23333	0.648439	0.840278	0.812108	1.24084	1.25749	1.87132	1.1234	0.553383	3.30066	-0.494126	0.499734	0.888877	-0.15995	0.808454	0.999265
AGP50777	#N/A	0.503893	0.983488	1.19572	0.390094	0.59612	0.475	2.22526	1.9983	2.83189	1.48985	1.24439	3.93946	-0.810873	0.247412	0.773971	-0.237336	0.654846	0.999265
AGP50779	#N/A	0.608932	1.11658	1.18529	0.216655	0.452964	0.555711	1.92456	1.95871	3.67811	1.98279	0.95347	3.17516	-1.2804	0.0818228	0.568496	-0.397468	0.428368	0.999265
AGP50780	#N/A	1.22761	1.0797	0.889271	0.471601	0.916794	1.13662	2.35718	1.56611	1.61347	1.45188	2.8856	1.97797	-0.530187	0.375195	0.835071	0.198887	0.676511	0.999265
AGP50783	#N/A	5.37016	19.0521	30.8585	1.65139	1.5516	12.8379	19.5516	4.36737	21.6284	35.76	3.78377	39.278	-2.10733	0.0934531	0.59366	0.436613	0.647831	0.999265
AGP50784	#N/A	1.51188	0.886755	2.36125	0.426191	1.49111	2.36823	2.10002	1.81477	3.52769	3.14547	2.82429	4.78147	-0.461677	0.445564	0.867277	0.555191	0.255476	0.999265
AGP50785	#N/A	3.13601	1.5865	5.52989	1.36428	5.48702	0.589646	3.17257	5.34381	5.10337	5.66826	3.78475	6.65167	-1.09736	0.21868	0.755126	0.232339	0.738207	0.999265
AGP50786	#N/A	0.438655	1.24362	0.347693	0.185805	0.442276	0.279415	0.719161	1.02085	1.05561	0.443745	0.422806	1.00919	-1.04734	0.193135	0.730312	-0.631857	0.358455	0.999265
AGP50792	#N/A	6.8045	12.8846	15.8634	0	4.48564	2.77275	4.9356	7.35264	9.76747	7.94527	6.68145	3.73857	-3.29943	0.00128813	0.104418	-0.263138	0.693014	0.999265
AGP50798	#N/A	0.292961	0.535389	0.706226	0.14823	0.195561	0.5548	1.01614	0.804331	1.32317	0.817143	0.498268	1.7419	-0.973268	0.168599	0.702006	-0.195419	0.702327	0.999265
AGP50805	#N/A	1.72332	3.23276	2.70838	5.16229e-07	1.42703e-06	1.84454	1.27834	4.784e-06	1.67849	1.399	3.46084e-06	1.86772	-4.47645	0.030317	0.414122	-0.175096	0.924268	0.999265
EPlHVUG00000039849	#N/A	0.940145	0.619069	0.51319	0.0950577	0.284888	0.732052	1.57528	3.09504	3.06086	1.80859	0.289673	2.13008	-1.20538	0.197987	0.734324	-1.24901	0.061624	0.999265
EPlHVUG00000039852	#N/A	3.58039	6.16895	6.64138	1.9465	1.51783	7.03032	7.07894	4.25663	9.3104	6.22239	1.92514	9.12768	-1.02506	0.110678	0.626463	-0.458992	0.418746	0.999265
EPlHVUG00000039853	#N/A	3.95372	5.57279	5.89166	3.38231	3.79158	5.93274	7.70904	7.28103	11.3829	5.82465	3.30145	12.1834	-0.398124	0.378652	0.836453	-0.4713	0.257333	0.999265
EPlHVUG00000039857	#N/A	7.04131	5.63425	12.825	4.76775	6.36558	7.42374	5.98737	6.73702	14.8909	7.19955	3.55914	15.122	-0.560555	0.388369	0.838008	-0.207868	0.742387	0.999265
EPlHVUG00000039858	#N/A	0.234365	0.186956	0.210415	0.0933991	0.0932574	0.08	0.215926	0.181164	0.231139	0.336286	0.182984	0.55405	-1.23744	0.115207	0.633167	0.563411	0.396053	0.999265
EPlHVUG00000039861	#N/A	0.512196	0.743929	0.380851	0.127684	0.368754	0.306367	0.785687	0.829227	1.11063	0.536021	0.464868	0.598232	-1.15701	0.100477	0.606674	-0.726929	0.204872	0.999265
EPlHVUG00000039863	#N/A	4.95318	3.62436	4.55193	1.88778	2.7122	3.50766	5.85575	5.07413	8.88794	3.99123	5.07234	5.76462	-0.86077	0.0438415	0.473233	-0.357376	0.312249	0.999265
EPlHVUG00000039864	#N/A	7.08141	11.6113	11.0799	4.33909	1.66288	3.55677	17.7136	13.5226	18.6066	21.6967	8.59982	23.6277	-1.74958	0.0040748	0.176757	-0.0228104	0.951811	0.999265
EPlHVUG00000039867	#N/A	1.46362	1.85981	2.09561	1.07936	1.52628	2.49524	1.84228	1.7196	2.55699	1.62994	0.840111	2.84537	-0.286802	0.596429	0.922253	-0.349359	0.522219	0.999265
EPlHVUG00000039868	#N/A	69.9761	76.6366	96.9113	30.8498	45.5242	45.4729	78.1986	101.69	124.313	153.591	55.2391	170.827	-1.16009	0.003255	0.162278	0.187308	0.543331	0.999265
EPlHVUG00000039871	#N/A	0.834764	0.817027	0.489959	1.26793	0.908432	1.55921	0.852725	0.612293	1.57549	1.69938	0.436408	2.16435	0.629337	0.446556	0.867619	0.270577	0.736439	0.999265
EPlHVUG00000039872	#N/A	6.24661	18.2465	19.216	20.6287	24.0937	15.2899	6.45994	20.0495	10.843	15.5556	11.3405	22.62	0.35426	0.538494	0.902435	0.42343	0.493033	0.999265
EPlHVUG00000039875	#N/A	1.49972	2.54084	3.21354	1.75044	2.21148	3.39239	3.80943	2.74599	4.23076	2.67001	1.21838	4.71882	-0.113646	0.85648	0.980587	-0.50667	0.402995	0.999265
EPlHVUG00000039879	#N/A	0	0.95438	0.892486	0.772954	0.514675	0.853616	0.472977	0.435573	1.07589	0	0.434845	1.15521	1.07419	0.371184	0.833022	-1.13943	0.36876	0.999265
EPlHVUG00000039882	#N/A	0.234365	0.186956	0.210415	0.0933991	0.0932574	0.08	0.215926	0.181164	0.231139	0.336286	0.182984	0.55405	-1.23744	0.115207	0.633167	0.563411	0.396053	0.999265
HORVU0Hr1G000020	Leucine-rich repeat receptor-like protein kinase family protein	0.0958536	0.159781	0.251609	0.139557	0.0819901	0.0940707	0.121838	0.161151	0.303975	0.144392	0.13797	0.0355496	-0.77307	0.212046	0.747745	-0.930774	0.143333	0.999265
HORVU0Hr1G000030	Charged multivesicular body protein 5	15.7008	15.9159	18.7329	15.9691	15.9403	23.025	10.4411	9.13404	11.8742	10.0395	8.51574	11.9578	-0.0491824	0.788083	0.970087	-0.0303232	0.873355	0.999265
HORVU0Hr1G000080	Ubiquitin-conjugating enzyme family protein	9.98549	11.9299	14.5515	6.73439	11.4518	7.95358	7.92569	5.71393	8.51791	7.28592	8.39136	8.52949	-0.6617	0.0353058	0.439394	0.168116	0.586596	0.999265
HORVU0Hr1G000200	actin depolymerizing factor 4	434.154	520.621	563.582	544.386	490.295	546.566	258.217	200.052	215.117	259.246	172.882	210.149	-0.091949	0.699939	0.953138	-0.0585316	0.80077	0.999265
HORVU0Hr1G000250	transducin family protein / WD-40 repeat family protein	0.797859	1.67055	1.36474	1.45813	2.43645	4.49469	0.64615	0.581719	0.263627	0.694971	0.563623	2.04832	0.909607	0.0570947	0.510087	0.932941	0.152186	0.999265
HORVU0Hr1G000270	unknown function	4.29168	5.44979	2.70871	5.23258	4.44644	4.62022	2.13441	0.864959	1.10355	2.17367	1.02577	1.95138	0.10759	0.7588	0.964247	0.343244	0.491297	0.999265
HORVU0Hr1G000280	pfkB-like carbohydrate kinase family protein	4.46444	5.67096	4.54315	4.15132	4.91108	4.7535	3.82913	3.24795	3.15171	3.93021	2.06511	3.10983	-0.236581	0.374698	0.834779	-0.21166	0.473321	0.999265
HORVU0Hr1G000320	Core-2/I-branching beta-1,6-N-acetylglucosaminyltransferase family protein	0.32331	0.926185	0.85489	0.642622	0.543389	0.813314	0.298626	0.31315	0.32231	0.134106	0.0996765	0.287591	-0.112422	0.802594	0.973032	-0.842352	0.171116	0.999265
HORVU0Hr1G000340	cystathionine beta-lyase	0.421548	0.671177	0.479631	0.773744	0.353766	0.626978	0.456344	0.36954	0.570982	1.17389	1.40251	1.16153	-0.0367679	0.933725	0.989556	1.39933	0.0033346	0.660472
HORVU0Hr1G000390	BEST Arabidopsis thaliana protein match is: glycine-rich protein .	4.03536	3.66697	5.83246	2.93967	4.73327	5.31064	3.17939	3.98106	3.59851	2.84488	2.91495	3.09158	-0.232764	0.364362	0.83205	-0.256319	0.356423	0.999265
HORVU0Hr1G000410	Zinc transporter ZupT	11.1112	12.5855	13.11	12.9799	13.8736	19.6817	6.12791	4.69241	5.30298	6.30956	4.15281	5.74722	0.160851	0.388569	0.838008	0.00461706	0.982471	0.999265
HORVU0Hr1G000490	Phospho-2-dehydro-3-deoxyheptonate aldolase 2, chloroplastic	12.5254	14.1354	19.8826	13.2161	4.47042	7.49497	14.0731	8.02822	12.974	19.0565	17.8019	8.35982	-1.16257	0.0543438	0.502575	0.334571	0.549378	0.999265
HORVU0Hr1G000510	Protein RETICULATA-RELATED 4, chloroplastic	6.13944	6.78798	9.18705	6.77023	6.36955	11.5776	4.09158	2.12801	3.31083	2.49266	3.12292	6.04422	-0.0234141	0.946176	0.991563	0.26358	0.54749	0.999265
HORVU0Hr1G000600	unknown function	16.24	14.7505	16.5545	12.7346	12.3058	13.8017	10.6558	10.5212	13.0496	11.2225	5.58319	10.3978	-0.449485	0.143561	0.674514	-0.377678	0.231207	0.999265
HORVU0Hr1G000620	Chaperone protein dnaJ 3	1.20566	1.46586	0.515841	1.97375	1.63676	1.80544	0.157034	0.0836683	0	0.31023	0	0.303283	0.732481	0.157566	0.689046	0.453885	0.647838	0.999265
HORVU0Hr1G000630	NAC domain containing protein 103	0.217064	0.14567	0.169601	0.201647	0.060413	0.182728	0.332265	0.161782	0.111487	0.122765	0	0.0375013	-0.513926	0.528903	0.898894	-2.22968	0.0347956	0.999265
HORVU0Hr1G000660	TRICHOME BIREFRINGENCE-LIKE 7	2.03151	2.93596	2.28277	2.48693	1.71256	1.92818	2.07157	1.85642	1.39977	1.76464	2.0537	3.96819	-0.399278	0.20134	0.738274	0.483054	0.144478	0.999265
HORVU0Hr1G000760	undescribed protein	0.539202	0.581325	1.75589	1.95977	2.39602	0.227226	0.315709	0	0.277151	0	0	0	0.036189	0.961636	0.994597	-1.64707	0.188605	0.999265
HORVU0Hr1G000780	unknown function	0.118285	0.302265	0.239084	0.399018	1.06365	0.113725	1.02473	0.426379	1.89533	0.341165	0.586569	1.83075	0.501805	0.557061	0.909455	-0.326113	0.624794	0.999265
HORVU0Hr1G000810	Phospholipase A1-II 7	0.185894	0.539273	0.628733	0.470192	0.24416	0.778577	0.793509	0.895143	0.124732	0.752672	0.412467	0.390904	0.028364	0.966456	0.994952	0.0837848	0.899857	0.999265
HORVU0Hr1G000850	undescribed protein	0.436574	0.135382	0.633498	1.50584	1.27655	1.61313	0.130333	0.127289	0	0.491847	0.268473	0.243772	1.72256	0.0100429	0.271037	1.48888	0.0965561	0.999265
HORVU0Hr1G000890	undescribed protein	8.41049	8.23776	11.0421	8.44024	17.8554	5.26417	1.3204	1.10652	2.90162	3.57681	2.59253	1.43699	-0.193122	0.664807	0.943912	0.50981	0.498535	0.999265
HORVU0Hr1G000910	Mannan endo-1,4-β-mannosidase	4.95563	1.75148	2.95101	10.6712	16.8801	12.2525	0.486759	0.75914	0.391019	1.46297	0.824066	1.08108	1.96004	6.41699e-06	0.00396249	0.996061	0.0898062	0.999265
HORVU0Hr1G000930	Chromosome 3B, genomic scaffold, cultivar Chinese Spring	2.85588	2.95885	3.63641	2.62006	3.27762	5.18383	1.45268	1.56154	1.77426	1.82623	1.92894	2.59769	0.029506	0.895028	0.982519	0.412725	0.130434	0.999265
HORVU0Hr1G000940	Zinc finger protein 830	10.6142	10.8752	11.7076	8.56512	13.5858	20.0787	5.36462	5.2907	5.75629	5.84204	5.78186	5.9776	0.115069	0.62132	0.930657	0.11977	0.661198	0.999265
HORVU0Hr1G000950	Basic-leucine zipper (bZIP) transcription factor family protein	2.36926	2.63348	2.55321	2.39043	2.03316	2.04759	1.84476	1.27707	1.31619	1.73251	1.39024	2.00638	-0.389362	0.162151	0.69505	0.218304	0.486528	0.999265
HORVU0Hr1G000960	Nuclear transport factor 2 (NTF2) family protein	1.03338	1.66214	2.68496	2.56069	2.40791	2.72578	1.72436	1.24102	2.04449	1.46106	1.38771	1.63457	0.428988	0.227537	0.761433	-0.11491	0.767348	0.999265
HORVU0Hr1G000990	undescribed protein	9.10828	11.6491	14.5379	9.72409	11.9648	13.7711	16.9395	17.1615	21.9048	16.4994	10.4306	20.6074	-0.139769	0.627153	0.932117	-0.263109	0.356953	0.999265
HORVU0Hr1G001050	RNA-binding KH domain-containing protein	24.0382	30.9891	26.1714	16.2479	23.9526	24.9302	20.6003	17.9114	16.4857	17.6163	20.2512	17.7939	-0.490519	0.0380647	0.450744	0.0408383	0.857231	0.999265
HORVU0Hr1G001070	protein kinase family protein	0.150702	0.389421	0.000243663	0.176206	0.739004	0.177786	0.0683768	0	0	0.287058	0.0481157	0	1.31413	0.196571	0.732511	0.929463	0.489891	0.999265
HORVU0Hr1G001120	Transcription elongation factor Spt6	6.19297	6.83962	7.3317	3.36947	6.34664	8.77253	5.59175	4.66623	5.66322	4.26344	2.96773	5.25733	-0.393391	0.229348	0.761433	-0.367536	0.274931	0.999265
HORVU0Hr1G001160	undescribed protein	0.953264	2.43651	1.32516	3.48509	2.00989	1.14608	0.589719	1.0022	0.795484	0.529564	1.18139	0.851353	0.253475	0.603022	0.925066	0.0852337	0.891573	0.999265
HORVU0Hr1G001170	unknown function	2.4277	3.74901	2.72217	5.14388	3.55197	2.98504	0.862329	0.216985	0.620773	0.496331	0.976213	0.462206	0.202215	0.6005	0.924167	0.297389	0.666411	0.999265
HORVU0Hr1G001190	Histone-lysine N-methyltransferase 2A	0.330604	0.413592	0.339072	0.555518	0.457251	0.730704	0.708075	0.591807	0.485919	0.611376	0.229245	0.602909	0.509719	0.233844	0.765167	-0.438032	0.293469	0.999265
HORVU0Hr1G001230	myb domain protein 33	0.248612	0.279072	0.269999	0.210606	0.559083	0.296812	0.153542	0.256743	0.162081	0.103141	0.103705	0.0721668	0.118833	0.802078	0.972953	-0.900449	0.144153	0.999265
HORVU0Hr1G001240	unknown function	2.09994	3.87696	3.72698	2.56384	3.05976	5.33251	1.94332	1.79385	3.56811	2.10057	1.93279	3.16364	0.0109937	0.971747	0.995618	0.0371768	0.912797	0.999265
HORVU0Hr1G001270	calmodulin 7	1704.9	1531.09	1360.75	2200.64	1855.74	1725.19	376.702	444.771	308.983	390.613	409.754	371.496	0.172698	0.447029	0.867619	0.0867387	0.683652	0.999265
HORVU0Hr1G001280	Calmodulin	1.49597	2.81354	1.07218	2.2121	2.97428	3.20421	0	0.278192	0	0.343709	0.258993	0.363916	0.607056	0.150657	0.68008	1.94029	0.042702	0.999265
HORVU0Hr1G001300	RNA-binding KH domain-containing protein	43.6081	48.4749	47.7303	41.3632	43.1876	31.5313	26.787	33.1826	33.5686	21.9258	22.9666	25.8174	-0.440809	0.0794321	0.563735	-0.378487	0.141435	0.999265
HORVU0Hr1G001340	Coiled-coil domain-containing protein 47	24.9988	21.6868	21.2634	25.9477	21.2329	23.4541	7.43974	8.73624	7.45717	8.4107	7.26763	7.55685	-0.103618	0.560739	0.909851	-0.00859183	0.966388	0.999265
HORVU0Hr1G001390	S-adenosyl-L-methionine-dependent methyltransferases superfamily protein	12.1845	20.3235	20.7644	18.0452	18.6359	25.9894	6.49458	6.29963	5.5475	5.69736	9.14029	9.89147	0.100879	0.672793	0.946306	0.422394	0.175894	0.999265
HORVU0Hr1G001400	Colon cancer-associated protein Mic1-like containing protein, expressed	31.6155	38.5708	37.2509	30.8347	34.1067	38.1788	17.2233	16.7764	15.8481	15.7237	11.2922	19.0405	-0.217139	0.29466	0.800121	-0.126983	0.538971	0.999265
HORVU0Hr1G001420	Histone H2B.2	143.925	163.219	101.438	119.364	121.857	120.173	24.088	24.6499	28.3031	34.113	29.3128	27.368	-0.301437	0.382853	0.836453	0.242838	0.627251	0.999265
HORVU0Hr1G001430	WRKY DNA-binding protein 51	0.675118	1.13769	0.673486	0.623187	1.24459	0.92501	0.195314	0.816118	0.139516	0.588237	0.264343	0.711442	0.010572	0.985452	0.998251	0.623155	0.418258	0.999265
HORVU0Hr1G001440	hexokinase 1	5.55189	5.72364	7.01049	3.26347	4.80886	6.66203	2.0892	2.19784	2.55007	1.82853	2.12526	2.41584	-0.509274	0.0682992	0.540906	-0.0808782	0.809619	0.999265
HORVU0Hr1G001450	Cleavage and polyadenylation specificity factor subunit 5	46.6738	70.8016	45.9273	77.7792	71.2061	38.1203	7.7198	9.99561	8.35253	6.12821	20.5684	13.5977	-0.00493407	0.989359	0.998298	0.522275	0.33099	0.999265
HORVU0Hr1G001460	Protein of unknown function (DUF616)	5.26407	4.69934	5.64183	5.75387	5.19673	7.95326	2.94302	2.9053	3.16415	2.97885	1.95214	3.54643	0.101371	0.625707	0.931851	-0.124119	0.616966	0.999265
HORVU0Hr1G001470	cDNA, clone: J065196H20, full insert sequence	4.07124	4.10599	5.12814	4.06545	3.54142	7.36306	1.86533	1.74133	0.716411	0.843023	0.973755	1.06892	-0.0435356	0.872836	0.981483	-0.451208	0.277299	0.999265
HORVU0Hr1G001490	Photosystem I reaction center subunit VI, chloroplastic	204.041	258.027	188.729	441.86	281.715	219.186	57.1921	49.2178	62.6783	57.8571	72.5866	68.3343	0.330031	0.325894	0.815638	0.254125	0.443457	0.999265
HORVU0Hr1G001500	undescribed protein	2.1441	1.87422	2.4486	1.24817	2.61484	2.69318	1.39936	0.53627	0.780692	0.581074	1.63691	0.351981	-0.202231	0.647746	0.93804	-0.196865	0.752967	0.999265
HORVU0Hr1G001510	Peroxisomal membrane protein PEX14	46.7024	43.4896	48.4033	50.176	47.3325	51.6131	25.0109	22.9979	23.9847	31.6492	22.7807	31.6097	-0.0520514	0.754747	0.963925	0.258728	0.143134	0.999265
HORVU0Hr1G001530	Zinc finger CCCH domain-containing protein 27	5.1178	5.51166	5.83222	4.14879	4.42411	6.1429	3.66278	2.5908	3.78129	2.67855	1.78161	3.02235	-0.334202	0.146638	0.677814	-0.425341	0.100998	0.999265
HORVU0Hr1G001570	Transcription elongation factor 1 homolog	180.583	166.745	169.246	157.328	160.652	182.435	138.698	146.471	135.75	147.91	122.821	185.654	-0.205996	0.202675	0.739971	0.116979	0.460972	0.999265
HORVU0Hr1G001580	unknown function	5.6073	7.25967	3.989	6.43217	6.78435	5.00115	2.43548	0.901988	2.66047	2.30739	2.97696	1.40423	-0.018623	0.966962	0.994952	0.237095	0.714185	0.999265
HORVU0Hr1G001680	Cyclin B1;4	0.927597	0.736965	0.180949	0.470044	0.607152	1.35468	0	0	0.21771	0	0.0699842	0.393703	0.409877	0.52762	0.898805	0.57018	0.586856	0.999265
HORVU0Hr1G001690	Cyclin B1;4	1.20188	0.692079	1.40899	2.11079	1.58974	3.01146	0.100247	0	0	0	0	0	0.819828	0.0720758	0.549466	-0.619941	0.460272	0.999265
HORVU0Hr1G001750	Ethylene receptor 2	19.6846	17.7117	13.5758	13.9852	14.0126	11.5613	10.4902	11.7517	8.7929	7.79022	5.53165	7.73728	-0.512548	0.0896988	0.58524	-0.551171	0.0788007	0.999265
HORVU0Hr1G001760	Pentatricopeptide repeat-containing protein	0.579936	0.460736	0.259036	0.545873	0.405909	0.177805	0.369227	0.174515	0.116991	0.226911	0.347283	0.130155	-0.451371	0.413407	0.850579	0.146642	0.826512	0.999265
HORVU0Hr1G001770	Receptor-like protein kinase 2	0	0.0573426	0	0	0.0249799	0	0.175792	0.0280024	0.0625955	0.182099	0.0398884	0.461047	-0.426905	0.779319	0.968697	0.94665	0.354306	0.999265
HORVU0Hr1G001880	DNA/RNA helicase protein	0.746615	1.50968	1.41498	1.73731	1.25115	1.15199	0.187275	0.180519	0.201146	0.204303	0.251188	0.253523	0.0378886	0.897318	0.982903	0.29802	0.575118	0.999265
HORVU0Hr1G001920	cDNA clone:002-142-B09, full insert sequence	2.78065	1.54494	0.616667	2.97519	1.14583	2.53784	0	0	0	0	0	0	0.400225	0.437977	0.863654	-0.266222	0.772038	0.999265
HORVU0Hr1G002090	Hexosyltransferase	3.23362	5.64063	5.77362	3.34212	3.82226	6.55176	2.23917	1.27693	1.31288	2.09298	1.36595	2.5551	-0.246206	0.444083	0.866996	0.305609	0.494895	0.999265
HORVU0Hr1G002110	ATP-dependent DNA helicase RecQ	3.80237	8.80366	6.52053	5.8994	4.83904	7.92145	0.346265	0.685737	1.51634	0.945505	1.34908	2.47885	-0.12039	0.80186	0.972953	0.85791	0.301723	0.999265
HORVU0Hr1G002120	Hexosyltransferase	15.8009	25.1037	22.6664	20.2893	19.8524	28.2673	6.77449	6.23354	6.25419	4.51723	4.13598	9.12012	-0.0405325	0.906886	0.984745	-0.191777	0.66216	0.999265
HORVU0Hr1G002220	ubiquitin-conjugating enzyme 11	254.418	260.887	302.916	236.938	227.514	321.655	129.739	115.945	148.754	149.845	106.17	163.719	-0.228851	0.290548	0.798173	0.0918363	0.67161	0.999265
HORVU0Hr1G002250	Thioredoxin superfamily protein	0.536723	0.786956	1.17886	1.79163	1.098	0.983875	0.760439	1.57197	0.690791	0.683176	0.901698	1.17284	0.411447	0.388523	0.838008	-0.0610446	0.901171	0.999265
HORVU0Hr1G002340	NADH-cytochrome b5 reductase 2	2.08398	6.59097	3.92633	9.57406	6.03686	5.85845	0.22721	0.654983	0.162894	1.01517	1.67286	1.33171	0.721036	0.0401545	0.460177	2.08346	0.00473793	0.80409
HORVU0Hr1G002390	unknown function	0.110668	0.217602	0.0727346	0.380994	0.61524	0.489352	0.0468165	0	0.0779242	0	0	0.0871627	1.67269	0.0135	0.309423	-0.663524	0.489394	0.999265
HORVU0Hr1G002530	metallo-beta-lactamase family protein	2.85976	1.95091	3.6614	6.99194	6.5769	4.81975	2.72307	2.25605	3.21831	1.02421	2.14901	2.26621	0.917912	0.0149519	0.323027	-0.587634	0.180166	0.999265
HORVU0Hr1G002600	Cytochrome P450 superfamily protein	0.473659	0.276832	0.281603	0.932772	0.0941573	0.0374085	0.596255	0.0562073	0.444995	0.309213	0	0.637715	-1.06625	0.317628	0.810941	-0.757993	0.495836	0.999265
HORVU0Hr1G002630	Protein BREAST CANCER SUSCEPTIBILITY 1 homolog	0.555353	0.154246	0.273238	0.606195	0.100868	0.288531	0	0	0	0	0	0	-0.292008	0.601328	0.924512	-0.266222	0.795596	0.999265
HORVU0Hr1G002640	undescribed protein	2.35759	0.768942	0.785361	0.762383	1.40485	0.884193	0.468009	0.344244	0.380625	0.0569078	0.451372	1.27161	-0.358063	0.603841	0.9253	-0.0204683	0.981729	0.999265
HORVU0Hr1G002680	Transmembrane protein 115	21.2939	25.3813	30.5402	12.3903	20.0565	28.2626	12.8874	11.8147	12.7313	10.7373	7.90533	11.7703	-0.561688	0.0644572	0.530801	-0.304197	0.342881	0.999265
HORVU0Hr1G002690	PWWP domain containing protein, expressed	18.2129	17.1505	19.3081	15.7351	19.3998	20.6631	12.3234	10.8389	13.0307	12.2886	9.24472	14.4356	-0.13623	0.480722	0.880818	-0.00987347	0.959556	0.999265
HORVU0Hr1G002710	Transformation/transcription domain-associated protein	0.385103	0.194224	0.851268	0.438512	0.963493	0.85365	0.298702	0.525	0.157808	0.374612	0.330778	1.06299	0.59599	0.289042	0.796762	0.745824	0.244232	0.999265
HORVU0Hr1G002720	4-coumarate:CoA ligase 1	0.147727	0.363541	1.24868	0.510567	1.23359	0.619094	0.0813501	0.18496	0.391342	0.84984	0.164713	0.460881	0.57146	0.372057	0.833022	0.988533	0.22838	0.999265
HORVU0Hr1G002730	BnaC03g05420D protein	19.5125	26.2159	39.9193	22.1265	30.3362	33.6105	18.4711	13.8645	26.5697	16.6985	8.64785	22.099	-0.114549	0.760418	0.964827	-0.357658	0.407797	0.999265
HORVU0Hr1G002840	Peroxidase	0	0	0	0	0	0	0.144835	0	0.217178	0.270956	0	0.287215	-0.19688	0.875796	0.981538	0.118507	0.915429	0.999265
HORVU0Hr1G002920	peptidases	5.65478	4.17244	8.63849	11.7862	11.4754	15.6059	2.81095	2.76793	4.05894	2.12023	5.09251	4.24707	0.924284	0.0250137	0.391147	0.217863	0.677471	0.999265
HORVU0Hr1G002950	alpha/beta-Hydrolases superfamily protein	16.8666	19.2451	18.4032	12.0596	17.4038	11.252	3.22371	1.90318	1.94858	2.36464	2.0723	2.55817	-0.611796	0.0278083	0.404318	0.028165	0.949808	0.999265
HORVU0Hr1G002960	unknown protein; BEST Arabidopsis thaliana protein match is: Arabidopsis protein of unknown function (DUF241) .	12.4549	11.0932	9.05548	11.9318	11.2857	14.6429	5.47197	3.37531	5.53887	2.76484	5.52357	4.63618	0.068264	0.789683	0.970237	-0.128078	0.696696	0.999265
HORVU0Hr1G003010	BEST Arabidopsis thaliana protein match is: maternal effect embryo arrest 60 .	2.35286	7.14316	4.30775	7.48341	7.12698	5.21339	0.982468	0.852846	1.47791	2.10724	2.31437	2.32522	0.477928	0.137145	0.671807	1.0542	0.0359779	0.999265
HORVU0Hr1G003020	MADS-box transcription factor 18	10.4127	9.97276	11.2842	8.75672	14.5687	19.7215	3.6886	4.5842	7.05594	2.81262	3.86875	4.90053	0.218099	0.398539	0.841262	-0.349704	0.297418	0.999265
HORVU0Hr1G003030	zinc-finger protein 2	0.799467	0.924255	0.795451	0.883401	1.02931	1.32351	0.251295	0.403187	0	0.971838	0.565116	0.394611	0.191887	0.692496	0.951551	1.8081	0.0185687	0.999265
HORVU0Hr1G003040	Nucleotide-diphospho-sugar transferase family protein	2.67664	4.59772	4.24218	5.04999	3.09147	6.79701	1.34175	1.89939	3.57265	2.56925	3.74247	1.13673	0.196271	0.659074	0.942721	0.12181	0.821973	0.999265
HORVU0Hr1G003080	Serine/threonine-protein kinase SMG1	27.5621	59.2731	39.4303	50.084	52.6801	49.0029	10.6645	12.9885	10.8142	8.51428	5.9794	13.6619	0.177786	0.641367	0.936596	-0.359054	0.56747	0.999265
HORVU0Hr1G003110	unknown function	0.237984	0	0.419712	0	0.234299	0.218483	0.399612	0.448333	0.17519	0.214056	0.198756	0.893254	-0.545001	0.627044	0.932117	0.0840369	0.919686	0.999265
HORVU0Hr1G003190	Protein of unknown function (DUF1218)	0.152034	0	0	0.172903	0.172865	0	0	0.181799	0.699477	0	0	0	0.304514	0.802611	0.973032	-1.78614	0.142317	0.999265
HORVU0Hr1G003220	Protein of unknown function (DUF761)	1.18813	2.46212	1.8989	1.5823	1.88624	1.73044	0.694397	0.669843	0.426391	1.06393	0.600803	1.40911	-0.192135	0.553807	0.908578	0.661615	0.142303	0.999265
HORVU0Hr1G003230	Scarecrow-like protein 23	1.14803	1.42851	1.0789	2.14561	1.16669	1.07453	0	0	0	0	0.0908312	0.111681	0.0222807	0.95546	0.993507	1.30813	0.190519	0.999265
HORVU0Hr1G003260	CMP-sialic acid transporter 2	19.9018	28.4068	25.5143	24.3596	29.0128	37.9858	11.1062	8.19601	9.02765	8.44246	7.35049	11.3062	0.141931	0.551418	0.907415	-0.0581161	0.82468	0.999265
HORVU0Hr1G003270	Oxygen-evolving enhancer protein 3-1, chloroplastic	257.274	342.95	256.324	454.654	358.797	315.711	77.5362	90.3115	83.1697	74.9501	134.102	102.958	0.238922	0.462694	0.874827	0.296333	0.357948	0.999265
HORVU0Hr1G003280	Cyclin-D6-1	4.01601	3.82718	3.33907	7.25454	4.44992	4.2382	1.1624	1.46746	0.870634	1.12841	1.49276	1.45963	0.300473	0.310331	0.807105	0.255584	0.556647	0.999265
HORVU0Hr1G003340	WRKY DNA-binding protein 57	3.49739	2.64422	2.70291	3.77088	4.10673	2.19726	0.874965	1.83076	1.15393	1.46788	0.899887	1.35119	-0.0454116	0.911372	0.98505	-0.0354198	0.950051	0.999265
HORVU0Hr1G003380	DNA repair and recombination protein RadA	19.3312	14.5228	13.6718	12.9716	18.9444	18.8882	6.46204	3.7183	7.05685	3.3479	12.4371	4.29494	-0.061543	0.857702	0.980633	0.0961871	0.832191	0.999265
HORVU0Hr1G003480	Organic cation/carnitine transporter 3	0.583441	1.31194	0.297245	0.661956	0.49642	0.141443	1.07368	1.3959	0.38735	1.28945	0.951218	0.696232	-0.81188	0.396453	0.840743	0.123578	0.880902	0.999265
HORVU0Hr1G003520	undescribed protein	0.599151	0	0.363523	0	0.134781	0	4.00223	2.15947	2.07964	4.65923	1.3856	3.99565	-1.80238	0.122771	0.646236	0.135374	0.788297	0.999265
HORVU0Hr1G003540	SNARE associated Golgi protein family	1.80365	2.98258	4.10228	0.649444	0.6482	4.45407	1.15799	0	0.822621	0.341779	0.264031	2.1237	-1.23049	0.149413	0.679764	1.0052	0.465286	0.999265
HORVU0Hr1G003660	Senescence-associated protein, putative	18691.8	15177.1	19562.4	15015.7	11376.4	14566	27726.5	25004.3	24853.8	21117.9	25320.4	21819.1	-0.543532	0.260666	0.782338	-0.167477	0.725452	0.999265
HORVU0Hr1G003790	Kinesin-like protein	0.643124	0.932962	0.828979	2.15041	0.92075	0.875912	0.916881	0.886379	0.369963	0.410383	0.461648	0.76371	0.385165	0.512195	0.892777	-0.338566	0.622595	0.999265
HORVU0Hr1G003890	Phosphoadenosine phosphosulfate reductase	3.01042	2.3572	2.92883	5.74952	3.05126	3.04048	1.57073	2.33783	1.98231	3.32289	7.25865	4.42517	0.269293	0.577019	0.915063	1.31625	0.018595	0.999265
HORVU0Hr1G003900	undescribed protein	1.93028	0.981004	1.31027	1.18549	1.46103	0.128035	2.05727	4.15096	4.69846	3.32441	3.74455	6.9482	-1.22195	0.113673	0.630738	0.380543	0.440901	0.999265
HORVU0Hr1G003910	Tetratricopeptide repeat (TPR)-like superfamily protein	39.3699	43.2194	32.8275	54.9465	39.8964	33.1184	14.7799	22.2791	14.9559	13.4175	20.3959	17.0326	-0.0322741	0.901133	0.984228	-0.00348561	0.989843	0.999265
HORVU0Hr1G003930	Protein of unknown function (DUF1005)	3.72862	3.40826	1.80655	5.46965	3.38526	1.72181	0.854421	0.913353	1.94167	2.32848	1.86445	4.14352	-0.0271025	0.949377	0.992122	1.17677	0.0390906	0.999265
HORVU0Hr1G004060	VQ motif family protein	5.11735	6.16947	4.54612	7.03631	5.58656	3.93746	1.72812	1.76583	1.4205	2.63567	2.05161	2.40882	-0.136842	0.639144	0.935788	0.51742	0.214045	0.999265
HORVU0Hr1G004130	30S ribosomal protein S11	1107.84	1168.7	1322.42	925.752	1182.55	1334.98	493.701	572.194	436.829	372.758	861.208	480.003	-0.234349	0.390786	0.839367	0.123915	0.637566	0.999265
HORVU0Hr1G004150	undescribed protein	160.203	163.873	238.193	101.16	144.43	240.324	76.7367	68.5939	74.8878	52.971	83.8013	71.4311	-0.433403	0.11066	0.626463	-0.0789169	0.775369	0.999265
HORVU0Hr1G004160	unknown protein; Has 35 Blast hits to 35 proteins in 13 species: Archae - 0; Bacteria - 0; Metazoa - 0; Fungi - 0; Plants - 33; Viruses - 0; Other Eukaryotes - 2 (source: NCBI BLink).	10.1971	9.73933	10.1274	9.09827	10.7199	12.5718	1.60791	1.36589	1.20867	2.39628	3.45086	3.3389	-0.0578698	0.828719	0.977365	1.10546	0.0261254	0.999265
HORVU0Hr1G004270	translocon at the outer membrane of chloroplasts 64-V	7.36591	10.1946	12.993	12.7016	12.8594	20.3379	9.25261	7.64288	8.71315	5.78244	8.78766	8.27625	0.431409	0.083293	0.571482	-0.15057	0.569261	0.999265
HORVU0Hr1G004320	SANTA (SANT associated) protein	2.49507	4.99269	3.41925	2.74339	4.72736	4.09225	0.922914	0.905226	4.22877	0.839364	1.1873	2.0571	-0.0433234	0.925405	0.987791	-0.239473	0.700534	0.999265
HORVU0Hr1G004330	Heterogeneous nuclear ribonucleoprotein Q	5.94635	10.4781	9.12088	7.83937	7.12768	11.2638	4.97827	4.86244	6.4299	3.10807	2.6669	8.79166	-0.0934193	0.79269	0.970806	-0.341617	0.434305	0.999265
HORVU0Hr1G004350	translocon at the outer membrane of chloroplasts 64-V	34.249	42.3093	40.0063	46.3997	50.3972	58.158	23.0219	20.9186	23.5562	15.9866	18.3634	22.157	0.252158	0.489735	0.885261	-0.245875	0.511745	0.999265
HORVU0Hr1G004400	cDNA clone:001-134-A03, full insert sequence	10.7195	45.9477	30.6824	62.065	52.9192	33.2424	6.93652	9.97132	8.89226	7.23612	11.2734	17.0641	0.786243	0.0460135	0.477989	0.421315	0.387952	0.999265
HORVU0Hr1G004470	ribonuclease 2	17.7709	14.9249	17.7632	17.9752	16.9763	19.5958	5.63737	2.91249	4.46378	3.06835	5.35695	5.50803	-0.0463306	0.826391	0.976894	0.141954	0.648144	0.999265
HORVU0Hr1G004480	60S acidic ribosomal protein family	2945.05	2448.2	2676.36	2010.64	2437.03	2504.23	934.097	856.182	883.864	799.344	1640.9	663.698	-0.375452	0.442733	0.866753	0.118173	0.801671	0.999265
HORVU0Hr1G004650	COBRA-like protein 6	0.766226	1.39618	1.0372	1.40424	1.3207	0.756515	0.623653	0.532637	0.371368	0.494066	0.187442	0.6498	-0.0768667	0.85887	0.980633	-0.351994	0.549683	0.999265
HORVU0Hr1G004670	undescribed protein	0.714336	0.599529	0.472787	0.196852	0.327643	0.112368	0	0.216381	0.241321	0.267558	0.101358	0.0704724	-1.63173	0.0239077	0.383395	0.192691	0.823387	0.999265
HORVU0Hr1G004680	undescribed protein	6.54433	3.77688	5.67207	5.82864	5.57409	5.41904	4.61284	4.51911	2.68341	2.42199	2.12558	2.56839	-0.0781456	0.878156	0.981538	-0.647783	0.297478	0.999265
HORVU0Hr1G004690	Ubiquitin carboxyl-terminal hydrolase 27	2.14172	3.0002	2.6722	1.94513	3.44067	2.71988	0.653152	0.928399	1.12226	1.13744	0.942399	1.41185	-0.128389	0.707283	0.953989	0.347373	0.463826	0.999265
HORVU0Hr1G004700	40S ribosomal protein S10	768.881	736.482	621.807	594.039	630.226	579.772	344.13	421.37	273.358	217.593	447.254	274.459	-0.390323	0.180728	0.715165	-0.171936	0.536619	0.999265
HORVU0Hr1G004750	CLE family OsCLE203 protein	0.270938	0.229205	0.0905075	0.20121	0.402039	0.172117	0.112716	0.108938	0.242526	0.201763	0.0756928	0.10723	0.173641	0.811254	0.97459	-0.286377	0.722494	0.999265
HORVU0Hr1G004790	Unplaced genomic scaffold supercont1.2, whole genome shotgun sequence	15.9805	21.2634	15.7549	24.5419	17.6375	19.5963	5.03789	6.71646	5.49042	4.66282	5.04613	6.84602	0.0639598	0.747639	0.961958	-0.0482482	0.83662	0.999265
HORVU0Hr1G004800	unknown protein; Has 35333 Blast hits to 34131 proteins in 2444 species: Archae - 798; Bacteria - 22429; Metazoa - 974; Fungi - 991; Plants - 531; Viruses - 0; Other Eukaryotes - 9610 (source: NCBI BLink).	0.197219	0.641029	0.23058	0.479882	0	0.728039	0.263147	0.274942	0.35953	0.234936	0.336914	0.569917	-0.567521	0.535959	0.901208	0.246148	0.778568	0.999265
HORVU0Hr1G004830	glyceraldehyde-3-phosphate dehydrogenase C2	654.427	857.461	799.898	1322.35	1142.36	826.993	210.917	224.364	206.511	221.562	278.828	276.655	0.337668	0.147271	0.678386	0.287886	0.189679	0.999265
HORVU0Hr1G004850	Peroxidase superfamily protein	33.8947	70.5376	50.0168	55.4325	56.7667	41.4592	8.43729	12.7532	10.4898	9.72471	18.6697	18.9815	-0.1165	0.781616	0.968697	0.56473	0.254884	0.999265
HORVU0Hr1G004890	WRKY DNA-binding protein 2	1.39903	1.17036	1.17652	0.77287	1.07973	0.832815	0.118143	0	0	0.0525975	0.243387	0.103131	-0.646514	0.105183	0.61725	1.61811	0.073214	0.999265
HORVU0Hr1G004910	Anaphase-promoting complex subunit 2	14.723	22.6463	28.5856	19.2425	24.9564	22.7419	2.74819	3.8871	1.71271	2.13758	3.04567	3.60323	-0.103258	0.744227	0.960537	0.115987	0.850807	0.999265
HORVU0Hr1G004970	26S proteasome non-ATPase regulatory subunit 6	5.77942	7.45824	7.36591	3.85841	4.11488	13.4428	3.92972	3.97641	5.16284	3.52058	3.54273	3.82944	-0.302755	0.413332	0.850579	-0.229668	0.590023	0.999265
HORVU0Hr1G004980	Anaphase-promoting complex subunit 2	1.78578	2.07747	2.34677	1.19599	2.24367	2.42349	0.820094	1.09075	0.97757	0.485291	0.879053	1.16541	-0.285202	0.382122	0.836453	-0.225102	0.597928	0.999265
HORVU0Hr1G004990	14-3-3-like protein GF14-B	2.0204	4.25657	3.1783	2.5756	3.34041	6.68431	0	0.833732	0.89029	0.876712	1.8009	0.332717	0.239155	0.82111	0.975953	1.1499	0.546833	0.999265
HORVU0Hr1G005020	Protein kinase superfamily protein	1.21991	1.15777	0.383012	2.69374	1.91147	0.667599	0.565515	1.08837	0.86677	0.937034	0.708886	0.5323	0.672282	0.258567	0.781551	-0.195896	0.770237	0.999265
HORVU0Hr1G005060	Peroxidase superfamily protein	20.8804	26.9435	29.3801	36.1962	33.7822	25.2061	5.45597	5.62616	4.96542	9.84539	14.9756	11.5947	0.13544	0.550324	0.906841	1.18102	0.000646988	0.283696
HORVU0Hr1G005070	F-box protein	10.0948	12.9247	9.64185	12.1473	9.59982	10.7272	6.63829	7.04391	5.18408	6.53753	5.86489	8.73368	-0.159201	0.559308	0.909851	0.170529	0.563429	0.999265
HORVU0Hr1G005160	L-allo-threonine aldolase	11.3199	10.8266	8.58826	19.8024	19.6543	16.0107	12.6554	8.46728	12.4023	23.1697	18.2692	20.309	0.694108	0.0300398	0.412213	0.912955	0.0063808	0.880926
HORVU0Hr1G005210	Protein of unknown function, DUF584	3.19869	4.38278	3.10735	5.83888	3.89441	3.87564	0.960647	2.90878	2.47927	1.85734	1.50517	2.03234	0.166399	0.725821	0.956135	-0.105388	0.864835	0.999265
HORVU0Hr1G005250	Aquaporin-like superfamily protein	0	0	0	0	0	0	0.559903	0.3828	1.65753	0.666856	0.440004	0.970185	-0.19688	0.854572	0.980239	-0.111533	0.851785	0.999265
HORVU0Hr1G005260	Hexosyltransferase	5.73001	10.9116	7.22645	19.8849	13.1093	9.78018	1.09989	1.73246	1.57607	1.99142	3.19649	2.3217	0.664833	0.0699564	0.546404	0.779676	0.182365	0.999265
HORVU0Hr1G005300	2-oxoglutarate (2OG) and Fe(II)-dependent oxygenase superfamily protein	2.60879	1.86034	1.19279	2.21892	3.38488	1.73548	0.306687	0.43115	0.139722	1.04633	1.82367	0.372224	0.211534	0.65579	0.941696	1.55759	0.0507406	0.999265
HORVU0Hr1G005320	IQ-domain 22	5.16658	5.32441	7.4225	5.88858	6.84521	7.11551	5.65014	4.11826	7.58235	6.96892	5.59451	7.33066	-0.00273853	0.991792	0.99912	0.247757	0.369176	0.999265
HORVU0Hr1G005330	RING/U-box superfamily protein	10.4279	14.2166	10.8505	20.4319	25.8275	10.0525	4.14219	5.22656	4.76099	4.55783	6.71206	6.92382	0.38562	0.294416	0.799958	0.368272	0.464116	0.999265
HORVU0Hr1G005350	Argonaute family protein	0.353829	0.278958	0.347576	0.287656	0.467309	0.511964	0.740433	0.523273	0.970094	0.391631	0.565668	2.32783	0.174396	0.754817	0.963952	0.193718	0.666841	0.999265
HORVU0Hr1G005380	Heterogeneous nuclear U-like protein, putative	0.57675	0.486042	0.520731	0.240616	1.02555	0.70481	1.28424	0.286896	1.20353	0.614941	0	0.000202987	-0.0488634	0.954035	0.993304	-3.09865	0.0110902	0.999265
HORVU0Hr1G005420	Ubiquinol oxidase	7.62651	5.77569	6.5775	4.20934	4.59246	6.13168	1.08135	0.713968	0.790104	0.328042	0.23361	0.943091	-0.568875	0.113586	0.630738	-0.852146	0.212355	0.999265
HORVU0Hr1G005430	undescribed protein	14.2158	20.4933	4.09622	12.2433	15.3744	8.99776	10.5606	19.5828	13.0382	14.5895	11.6867	15.325	0.0172462	0.97431	0.995748	-0.0200214	0.968861	0.999265
HORVU0Hr1G005480	unknown protein; BEST Arabidopsis thaliana protein match is: unknown protein .	14.5323	8.31558	7.32596	16.1521	6.68842	6.1365	0	0	0	0	0	0	-0.31763	0.363427	0.83205	-0.266222	0.825275	0.999265
HORVU0Hr1G005500	Small subunit ribosomal protein	18.295	28.804	24.6574	29.6034	27.4512	24.2296	7.09424	7.37683	6.666	4.69155	8.71545	6.87042	0.0407955	0.8592	0.980633	-0.069246	0.802514	0.999265
HORVU0Hr1G005520	Protein of unknown function (DUF581)	8.19062	13.8337	7.36604	14.8959	9.55359	12.3165	2.60873	2.79594	3.70059	3.44894	2.75482	2.50198	0.208894	0.507287	0.890619	-0.0523236	0.909792	0.999265
HORVU0Hr1G005570	Ribulose bisphosphate carboxylase/oxygenase activase 2, chloroplastic	0.929469	1.04701	1.38198	1.32169	0.621234	1.63729	0.263648	0.666769	0.88812	1.02766	0.177243	1.12966	-0.140972	0.841867	0.978785	0.0753159	0.931711	0.999265
HORVU0Hr1G005670	DNA-directed RNA polymerase D subunit 2b	2.26459	6.35024	4.09077	5.20647	4.34079	4.4423	0.915172	1.12187	3.23224	1.44858	1.35831	3.39746	0.0922059	0.82437	0.976512	0.318988	0.579281	0.999265
HORVU0Hr1G005720	Pyruvate kinase family protein	0.855952	0.839215	1.30928	0.611734	1.25777	1.19124	1.12433	1.54974	0.57228	0.77269	0.348103	0.801217	-0.172041	0.740541	0.960007	-0.738699	0.207846	0.999265
HORVU0Hr1G005750	unknown function	0.367083	0.156472	0.123831	1.37798	0.551015	0.706868	0	0.293904	0	0.4076	0.504674	0.145751	1.5711	0.0454598	0.477902	1.56213	0.0990415	0.999265
HORVU0Hr1G005860	Eukaryotic aspartyl protease family protein	8.80323	12.9068	7.86307	27.2758	16.0191	17.269	0.91607	1.26827	0.82887	1.86099	2.24421	2.68827	0.870444	0.00564016	0.210329	1.17618	0.0227875	0.999265
HORVU0Hr1G005900	Cytochrome P450 superfamily protein	0.488308	0.82975	0.855503	0.659005	1.06782	0.237842	0	0.342451	0	0.0214609	0.267155	0.151677	-0.561498	0.429864	0.859246	1.06474	0.405731	0.999265
HORVU0Hr1G005920	Pentatricopeptide repeat-containing protein	0.350649	0.85013	0.63522	0.773819	0.57683	0.691047	0.522969	0.462448	0.754926	0.410893	0.291018	0.534003	0.0729299	0.819356	0.975953	-0.487712	0.182864	0.999265
HORVU0Hr1G005960	Chromosome 3B, genomic scaffold, cultivar Chinese Spring	11.1716	9.9219	8.55307	9.49538	9.45177	8.28998	11.5798	14.4196	12.0196	13.5202	8.05903	12.6344	-0.277514	0.227353	0.761433	-0.173747	0.429783	0.999265
HORVU0Hr1G006020	Ribosomal protein L6 family	32.2443	10.7356	13.8897	10.5068	9.09831	18.231	11.1202	2.39065	7.84269	8.32776	8.32799	2.02907	-0.631	0.315932	0.81078	-0.162351	0.834892	0.999265
HORVU0Hr1G006190	Mitochondrial glycoprotein family protein	5.65783	4.83212	5.89434	4.35188	3.41774	9.6152	1.90564	1.02042	1.89561	1.28311	0.534527	1.21385	-0.18308	0.727453	0.956425	-0.703119	0.419944	0.999265
HORVU0Hr1G006240	unknown function	18.8033	27.8667	25.9954	34.619	28.6752	19.36	5.01976	9.30825	6.28115	12.7062	11.0044	9.44204	-0.00636329	0.988721	0.998289	0.722866	0.235384	0.999265
HORVU0Hr1G006250	unknown protein; Has 1807 Blast hits to 1807 proteins in 277 species: Archae - 0; Bacteria - 0; Metazoa - 736; Fungi - 347; Plants - 385; Viruses - 0; Other Eukaryotes - 339 (source: NCBI BLink).	10.6436	16.7074	17.155	11.6765	14.905	15.8213	6.55167	8.70955	6.78119	6.21813	7.39947	6.63421	-0.205549	0.353235	0.827944	-0.0920464	0.725022	0.999265
HORVU0Hr1G006260	Minor spike protein	225.587	223.968	238.19	179.943	210.098	268.806	254.899	385.875	211.312	280.512	260.306	252.014	-0.239448	0.301188	0.804653	-0.0381997	0.867178	0.999265
HORVU0Hr1G006420	Histone H2B.3	5.03948	3.60889	2.65991	5.85253	3.91772	5.01491	0.511749	1.46126	0.545197	0.679408	0.831987	0.469138	0.262668	0.572422	0.913025	-0.198842	0.812538	0.999265
HORVU0Hr1G006430	Cell division control 48-E-like protein	2.80818	8.7575	9.1158	7.11823	15.2452	8.10199	0	0.592368	1.21051	0.416206	0.0741132	2.43078	0.474448	0.393964	0.840128	0.395276	0.769203	0.999265
HORVU0Hr1G006520	Piezo-type mechanosensitive ion channel homolog	0.383273	0.981282	0.886483	0.72073	1.00867	1.6019	0.91328	0.766569	0.231599	0.398384	0.420417	0.913542	0.420255	0.483809	0.882815	-0.0750222	0.912147	0.999265
HORVU0Hr1G006620	Piezo-type mechanosensitive ion channel homolog	5.74167	5.49283	8.3074	1.70173	10.1514	4.17751	1.22275	5.44697	1.59455	1.46056	1.0073	2.77747	-0.762071	0.238857	0.767035	-0.462676	0.60028	0.999265
HORVU0Hr1G006630	Exocyst complex component 6	5.77731	7.17815	5.48705	10.9124	8.38186	7.94245	2.19385	2.61405	3.1142	3.52247	3.1705	3.89547	0.399575	0.0593864	0.516198	0.444108	0.068247	0.999265
HORVU0Hr1G006640	WD40 repeat-containing protein SMU1	33.485	31.2073	27.2867	26.5733	26.6907	27.8894	15.026	10.2274	13.9782	7.51184	12.4565	8.74956	-0.333309	0.147028	0.678278	-0.433608	0.0854304	0.999265
HORVU0Hr1G006680	CRS2-associated factor 2, chloroplastic	6.3045	7.97783	5.90002	9.65566	8.75966	4.70063	2.29831	2.50646	2.57725	2.59018	2.68948	3.8807	-0.0381224	0.889808	0.98222	0.30168	0.417016	0.999265
HORVU0Hr1G006720	Chromosome 3B, genomic scaffold, cultivar Chinese Spring	0.483175	0.2502	0	1.40578	0.253921	0	1.15923	0.183918	0.342484	0.26012	0.112362	0.187078	0.237913	0.884469	0.981538	-1.18004	0.417359	0.999265
HORVU0Hr1G006740	phosphate transporter 2	8.47721	9.47147	8.60195	13.2829	12.6215	13.868	2.54232	3.51241	3.06421	2.67764	4.71823	5.2442	0.425462	0.0572066	0.510421	0.45627	0.104337	0.999265
HORVU0Hr1G006750	Werner syndrome-like exonuclease	8.48244	16.8764	12.9229	31.5923	18.0743	17.6944	0.56652	2.02798	0.818153	2.04284	3.75869	2.7645	0.647375	0.0571318	0.510201	1.42662	0.0424537	0.999265
HORVU0Hr1G006800	GDSL esterase/lipase	3.13043	6.01012	5.21321	8.5458	7.97227	6.47752	1.22357	2.06139	0.567168	1.41598	1.27806	1.69778	0.541138	0.115675	0.633907	0.313907	0.569674	0.999265
HORVU0Hr1G006810	myb domain protein 5	2.60631	3.57997	3.36076	3.21749	4.3552	3.1072	2.55361	2.94033	2.62313	2.83969	3.11621	3.86918	-0.0148074	0.959439	0.993984	0.27928	0.373827	0.999265
HORVU0Hr1G007100	undescribed protein	6.76599	5.29685	5.92267	8.49911	6.32195	2.29457	3.08938	6.32831	1.54519	0.862246	3.49684	3.35064	-0.472885	0.397882	0.841262	-0.440852	0.533376	0.999265
HORVU0Hr1G007110	Lung seven transmembrane receptor family protein	81.9561	106.328	85.8686	158.764	117.205	74.4953	26.1914	28.367	24.287	19.3371	26.0157	28.3075	0.140352	0.711313	0.954737	-0.0923698	0.81099	0.999265
HORVU0Hr1G007170	undescribed protein	441.824	523.441	519.142	309.393	388.656	532.401	19.7109	26.7851	19.6519	26.9697	16.8861	18.0807	-0.460498	0.104677	0.616119	-0.109365	0.763834	0.999265
HORVU0Hr1G007320	pentatricopeptide repeat 336	0.098122	0.532014	0.324266	0.748522	0	1.3234	0.0526196	0	0.11788	0.200668	0.218231	0.149237	-0.0664302	0.952446	0.992782	1.75669	0.247129	0.999265
HORVU0Hr1G007340	Progesterone 5 beta reductase	0	0	0.0847152	0	0.188106	0	0.211725	0.153642	0.910672	0.356147	0.284678	0.601034	0.0219427	0.983569	0.998072	0.276305	0.687496	0.999265
HORVU0Hr1G007360	Chlorophyllide a oxygenase, chloroplastic	18.3177	16.0351	17.3992	23.6354	19.4967	26.561	14.7744	14.6167	19.9391	14.272	10.2302	16.3362	0.261846	0.191017	0.729033	-0.265687	0.190873	0.999265
HORVU0Hr1G007370	UDP-Glycosyltransferase superfamily protein	14.707	13.0859	11.4319	2.40635	6.2367	4.44704	11.2424	12.1119	11.6263	8.12345	9.08093	6.39153	-1.82181	3.77068e-05	0.0123696	-0.5592	0.0866576	0.999265
HORVU0Hr1G007380	RNA-binding KH domain-containing protein	11.3933	12.236	12.0553	6.97561	5.85485	8.0403	5.81906	7.84495	9.14753	3.92478	3.30017	5.14792	-0.938607	0.000115311	0.0232783	-0.862852	0.000558517	0.26941
HORVU0Hr1G007420	undescribed protein	31.2723	40.2353	31.8626	49.6425	41.5541	46.8417	9.06761	11.6154	11.3236	7.85516	15.8039	13.2447	0.266131	0.234111	0.765245	0.191568	0.483594	0.999265
HORVU0Hr1G007470	Jasmonate induced protein	0.27292	0.112926	0.088723	1.08163	1.07937	1.09582	0.583989	0.333601	0.373312	0.723894	0.399399	0.214187	2.51892	0.0013136	0.105056	-0.0826085	0.898279	0.999265
HORVU0Hr1G007480	23 kDa jasmonate-induced protein	4.70577	5.71699	9.26448	16.9908	48.1186	15.5406	0.64448	1.47444	2.82111	2.2863	1.06785	1.43663	1.67302	0.00146839	0.106915	0.0764881	0.927671	0.999265
HORVU0Hr1G007650	Zinc finger protein 593 homolog	49.544	9.76668	44.5193	10.7954	22.139	19.2694	8.014	9.90567	26.5126	11.0384	0	0	-0.923207	0.397361	0.841262	-4.39724	0.073857	0.999265
HORVU0Hr1G007690	unknown protein; Has 2862 Blast hits to 2331 proteins in 349 species: Archae - 6; Bacteria - 408; Metazoa - 833; Fungi - 223; Plants - 134; Viruses - 7; Other Eukaryotes - 1251 (source: NCBI BLink).	3.12091	6.62627	4.62096	4.64344	4.7757	7.24314	0.332831	0.779029	1.14194	0.677973	0.890392	0.930457	0.108422	0.687139	0.949986	0.313808	0.520309	0.999265
HORVU0Hr1G007730	B3 domain-containing protein	3.02206	3.36435	3.63333	4.80229	3.93249	8.03216	0.622756	0.563453	0.707004	0.587894	0.470376	1.20387	0.532498	0.108055	0.622465	0.138106	0.811274	0.999265
HORVU0Hr1G007740	B3 domain-containing protein	0.520675	0.961819	0.918579	1.08408	1.44884	1.42363	0.805413	0.516918	0.8546	0.746586	0.651268	0.980244	0.568137	0.15737	0.688475	0.132861	0.760417	0.999265
HORVU0Hr1G007860	ATP-dependent RNA helicase, putative	9.09821	12.4343	12.8471	13.5766	13.7295	12.6579	5.58467	5.82328	6.46723	4.47917	5.63328	6.8479	0.074671	0.65243	0.94041	-0.0720458	0.674992	0.999265
HORVU0Hr1G007890	Cyclin family protein	0.157796	0	1.11545	0.301011	0.301309	0.92803	0	0.187572	0.759243	0.909572	0.159607	0.183051	0.988209	0.378202	0.836453	0.763731	0.523433	0.999265
HORVU0Hr1G007930	DNA binding protein	1.70998	0.983147	4.07697	1.56398	2.98512	3.67563	1.1433	1.53879	2.22901	0.843342	1.46358	2.19008	0.235909	0.648347	0.938238	-0.134838	0.822156	0.999265
HORVU0Hr1G007960	zinc induced facilitator-like 1	1.66979	1.18629	1.0374	0.302918	0.628911	1.35474	1.45591	1.21705	0.913363	0.48084	0	1.4636	-1.01824	0.190649	0.729033	-1.92946	0.0399737	0.999265
HORVU0Hr1G008030	ATP-dependent DNA helicase Q1	4.3431	4.25542	3.40324	3.97402	4.8301	3.55234	2.43955	2.05892	2.57916	2.07429	3.16877	2.766	-0.124027	0.645406	0.93668	0.195202	0.534546	0.999265
HORVU0Hr1G008050	unknown function	0.680912	0.658662	0.524085	1.55634	1.55665	0.166147	0	0.202978	0.224991	0.93695	0.549036	1.01891	0.0642835	0.93463	0.989689	2.01691	0.0465152	0.999265
HORVU0Hr1G008060	RNA-binding protein Nova-1	2.44997	2.13771	0.891653	1.7197	2.00056	1.97171	0.779547	0.353668	2.19724	0	0.281753	1.23896	0.0471685	0.940641	0.991006	-1.82019	0.0939564	0.999265
HORVU0Hr1G008070	RNA-binding protein Nova-1	70.8825	57.024	54.2911	81.5585	70.195	57.9578	21.0383	24.6619	12.1203	15.7571	28.3365	14.89	0.0405879	0.896536	0.982707	0.0505166	0.881029	0.999265
HORVU0Hr1G008080	RNA-binding protein Nova-1	0.405087	1.26719	0.993957	0.86965	0.440339	2.51428	0.252579	0.239422	0	0.220272	0.261908	0.582287	0.208302	0.766632	0.966693	1.07841	0.307974	0.999265
HORVU0Hr1G008280	RNA-binding protein 1	25.3213	31.1119	30.4073	20.4324	22.998	26.6453	18.2312	16.3317	15.9077	11.0452	12.4321	14.6696	-0.469319	0.0907136	0.588443	-0.390141	0.16051	0.999265
HORVU0Hr1G008360	Thioredoxin superfamily protein	12.4436	8.92011	10.3169	12.3702	13.4041	10.554	1.71092	3.36127	1.75426	1.54486	2.58693	2.90901	0.034474	0.91937	0.986768	0.0947906	0.862442	0.999265
HORVU0Hr1G008470	SEC12-like protein 2	21.3881	24.6347	19.6254	21.9855	24.0963	18.5338	7.72366	8.83933	6.9849	7.1744	8.59703	7.95391	-0.183622	0.444488	0.866996	0.0346689	0.89681	0.999265
HORVU0Hr1G008550	ABC transporter ATP-binding protein uup	10.2276	12.2172	10.946	16.5588	13.5683	9.61455	5.31845	6.96567	7.04923	5.09503	6.32423	7.3468	0.0589239	0.801097	0.972953	-0.0240835	0.923052	0.999265
HORVU0Hr1G008580	Disease resistance protein	3.47559	2.81791	2.21983	5.23991	4.12955	1.99482	0.518275	0.427466	0.411295	0.297913	0.667829	0.506759	0.15218	0.700303	0.953138	0.0946999	0.890712	0.999265
HORVU0Hr1G008590	Cyclin-B1-5	4.4634	4.3551	5.84835	6.26651	5.84332	8.42645	1.27832	1.83571	2.06299	2.43479	1.46117	3.91876	0.319484	0.226859	0.761433	0.500411	0.168197	0.999265
HORVU0Hr1G008620	inositol polyphosphate 5-phosphatase I	4.20594	4.55736	4.77955	4.33916	4.79708	5.13831	2.41298	1.6495	2.15727	1.81513	1.61507	2.03712	-0.0836698	0.64397	0.936596	-0.156496	0.46962	0.999265
HORVU0Hr1G008640	Tryptophan/tyrosine permease	10.8254	13.7689	10.4699	20.0783	14.8788	17.1644	3.53264	4.47244	2.71665	3.25343	3.57416	4.13346	0.415198	0.0644623	0.530801	0.0706423	0.797653	0.999265
HORVU0Hr1G008650	patatin-like protein 6	3.85934	7.40559	4.69904	4.85708	4.38002	3.59599	2.05355	0.771043	1.03895	0.814889	0.422799	0.928903	-0.430438	0.198417	0.734702	-0.753719	0.192411	0.999265
HORVU0Hr1G008670	PATATIN-like protein 6	3.52965	3.02135	1.76965	4.04045	5.33561	3.46541	0.63667	1.25755	0	1.26376	0.474443	0.490433	0.483856	0.32416	0.814595	0.589068	0.482637	0.999265
HORVU0Hr1G008690	TOPLESS-related 1	53.8029	58.8075	55.5056	46.3739	54.5633	67.5089	26.07	23.5733	25.6687	20.3389	16.487	24.8889	-0.172153	0.471608	0.877338	-0.286125	0.231681	0.999265
HORVU0Hr1G008700	RING/U-box superfamily protein	91.5818	104.61	88.2509	129.234	105.871	104.559	50.5899	60.6609	45.069	52.6059	44.5513	57.3159	0.0956313	0.594439	0.920848	0.00585599	0.973669	0.999265
HORVU0Hr1G008740	Chorismate synthase	43.2159	43.6736	37.236	35.245	37.1669	35.1669	29.7106	30.729	22.0415	21.3993	33.3323	20.6467	-0.360832	0.149933	0.679764	-0.129474	0.597786	0.999265
HORVU0Hr1G008780	beta-galactosidase 8	35.2472	38.7732	40.0985	64.357	52.0346	57.8786	14.3572	14.3807	14.2	12.8931	11.9448	13.2797	0.449815	0.0195061	0.355187	-0.15382	0.39843	0.999265
HORVU0Hr1G008790	Protein CHAPERONE-LIKE PROTEIN OF POR1, chloroplastic	64.807	83.8492	77.8577	63.5452	78.6723	83.5882	30.311	33.068	31.6504	27.8029	29.6578	37.3487	-0.163667	0.432038	0.860662	0.00582442	0.977937	0.999265
HORVU0Hr1G008850	ACT domain repeat 8	0.491065	0.762221	0.650592	0.544768	0.617599	1.00732	0.618306	0.766007	0.89931	1.38948	0.855059	0.780564	0.0260262	0.943955	0.991363	0.362231	0.307565	0.999265
HORVU0Hr1G008860	Autophagy-related protein 9	7.44732	7.67772	10.1752	7.88062	9.42341	12.3208	7.18832	6.85237	8.21019	5.75795	4.08801	8.87134	0.0596738	0.835821	0.97776	-0.30085	0.318476	0.999265
HORVU0Hr1G008870	alcohol dehydrogenase 1	0.580633	0.761616	0.873746	1.22255	1.63363	0.935339	0.120309	0.233425	0	0.322937	0.501893	0.340522	0.525977	0.655589	0.941696	1.53416	0.393955	0.999265
HORVU0Hr1G008880	Partner of Y14 and mago	5.71518	9.30355	11.1126	6.75002	8.28757	12.7037	4.17969	3.29369	4.03092	2.90696	4.05884	5.11917	-0.0615712	0.875004	0.981538	0.071862	0.881847	0.999265
HORVU0Hr1G008940	heat shock factor 3	6.93191	7.94896	8.90462	10.0233	11.8523	14.8291	5.83498	3.12682	5.1736	5.23532	3.99584	4.30873	0.456946	0.092944	0.593127	-0.0107067	0.97333	0.999265
HORVU0Hr1G008970	Mitochondrial processing peptidase beta subunit family protein	2.84313	1.50406	1.54185	4.66681	0.36748	5.21785	0	2.16824	0.36928	0.554123	0.607399	1.59658	0.103641	0.89997	0.983851	0.906131	0.45219	0.999265
HORVU0Hr1G008980	Mitochondrial-processing peptidase subunit beta	0.506765	0	0	47.9608	1.33217	0.194428	0	0	0	0	0	0.235002	4.54775	0.123312	0.647075	0.721982	0.860872	0.999265
HORVU0Hr1G008990	pentatricopeptide repeat 336	0.603424	0.824266	1.40795	1.14387	0.720504	0.485595	0.218375	0.331199	0.0918514	0.291531	0.111024	0.883496	-0.48153	0.363466	0.83205	0.583128	0.453115	0.999265
HORVU0Hr1G009040	Mitochondrial import inner membrane translocase subunit TIM22-2	23.7603	0	2.12061e-08	0	6.91439	0	9.92568	2.63695	0	0	0	0	-0.851828	0.592419	0.920094	-2.81678	0.0990497	0.999265
HORVU0Hr1G009050	amine oxidase 1	0.35584	0	0.227397	1.61499	3.16317	0.780143	0.212182	0.623429	0.00177352	0.320294	0.0792788	0.271317	2.53615	0.0100999	0.272203	-0.09205	0.930442	0.999265
HORVU0Hr1G009060	alpha/beta-Hydrolases superfamily protein	9.98998	11.7094	12.6815	20.1021	14.7717	17.8701	2.56276	3.6128	2.14462	2.88292	2.18854	2.86155	0.450109	0.058809	0.5151	-0.0458793	0.893641	0.999265
HORVU0Hr1G009070	Pyridoxal phosphate (PLP)-dependent transferases superfamily protein	0.620794	0.703833	0.308401	0.342449	0.341994	0.469124	0.547149	0.300759	0.335374	0.418328	0.158344	0.14702	-0.52766	0.415748	0.851075	-0.770283	0.300351	0.999265
HORVU0Hr1G009080	Copper-transporting ATPase 2	0.276447	1.07189	0.907399	1.10947	0.912054	1.58916	0.442384	0.723822	0.276824	0.233539	0.27411	0.236719	0.696188	0.156748	0.687182	-0.808465	0.231939	0.999265
HORVU0Hr1G009100	alpha/beta-Hydrolases superfamily protein	0.835567	0.541895	1.08368	1.93074	1.20856	1.02905	0.251891	0	0.274002	1.1414	0.331187	0.75402	0.478804	0.442124	0.866472	1.51462	0.0758075	0.999265
HORVU0Hr1G009120	Hydrolase, alpha/beta fold family protein, expressed	247.805	211.55	174.536	268.192	264.08	260.523	36.1913	33.5901	29.9283	48.4757	40.9393	38.5999	0.179532	0.543443	0.904427	0.371287	0.285761	0.999265
HORVU0Hr1G009140	YGGT family protein	25.4295	41.916	24.7483	64.8693	59.298	33.2932	3.36641	2.52273	2.16081	5.38542	6.64107	3.53453	0.599633	0.0978999	0.601524	0.926454	0.15095	0.999265
HORVU0Hr1G009150	alpha/beta-Hydrolases superfamily protein	0.0519331	0	0.901817	0.405875	0.972906	0.189306	0.477423	0.102582	0.335447	0	0.21774	0.541097	1.34208	0.265455	0.785693	-0.716677	0.561423	0.999265
HORVU0Hr1G009170	undescribed protein	35.2447	35.3475	44.6812	27.9386	32.1701	38.2655	21.5722	25.3341	22.6137	23.5635	16.7212	25.9477	-0.388535	0.0402293	0.460249	-0.0785572	0.680799	0.999265
HORVU0Hr1G009230	flavin-dependent monooxygenase 1	0	0	0	0	0	0	0.0566732	0	0	0	0	0	-0.19688	0.851234	0.979549	-0.848489	0.423161	0.999265
HORVU0Hr1G009280	unknown protein; BEST Arabidopsis thaliana protein match is: unknown protein .	7.11007	8.586	8.67684	10.0029	11.6007	12.8564	1.95328	2.25276	3.91472	2.36788	6.14293	6.29287	0.339636	0.233607	0.765119	0.848546	0.0363389	0.999265
HORVU0Hr1G009380	Plant protein of unknown function (DUF863)	2.80889	3.43174	2.46696	4.27582	2.73748	2.61983	1.44705	1.24439	1.27904	1.34417	0.53574	1.42966	-0.0403683	0.88151	0.981538	-0.397705	0.264117	0.999265
HORVU0Hr1G009530	unknown function	5.30032	8.46165	5.24992	13.6401	7.47011	7.0793	1.05543	2.0572	1.14176	1.2669	1.63682	2.56381	0.368939	0.326576	0.815638	0.357964	0.569762	0.999265
HORVU0Hr1G009550	PPPDE putative thiol peptidase family protein	13.0041	8.43689	12.586	8.26208	11.6394	12.3219	11.3197	8.657	9.38533	8.41163	6.06721	11.9789	-0.233542	0.416299	0.851287	-0.18357	0.540942	0.999265
HORVU0Hr1G009560	H(+)-ATPase 11	1.45537	1.89962	1.41857	1.35405	1.86187	2.10659	0.387846	0.275758	0.299498	0.248381	0.597662	0.54295	0.00400273	0.98836	0.998289	0.472706	0.306132	0.999265
HORVU0Hr1G009600	undescribed protein	22.9645	17.4957	12.7565	21.7641	8.724	9.87357	6.40346	6.25584	7.62955	3.51007	6.16613	0	-0.64361	0.316186	0.8109	-1.81106	0.0926479	0.999265
HORVU0Hr1G009680	PG1 protein, homology to Homo sapiens	58.2116	54.0028	40.1639	37.5933	27.798	37.901	64.909	42.0788	56.0024	57.4994	58.2908	41.5266	-0.710385	0.0307445	0.415902	-0.0254019	0.932632	0.999265
HORVU0Hr1G009740	fatty acid hydroxylase 1	72.1328	78.5276	74.1763	91.0582	76.7314	103.871	26.0608	20.8275	26.555	24.3165	25.6798	37.3604	0.105004	0.610727	0.927042	0.252376	0.252498	0.999265
HORVU0Hr1G009850	PLC-like phosphodiesterases superfamily protein	1.7228	1.25259	3.84402	2.32586	1.47377	3.58591	1.37191	1.13101	0.836963	1.33563	0.880365	1.69382	0.014832	0.97017	0.995393	0.18947	0.704026	0.999265
HORVU0Hr1G009860	PI-PLC X domain-containing protein	1.6147	1.16938	1.221	0.827864	1.73242	0.877406	4.24846	7.36726	9.027	5.59059	6.81222	5.27673	-0.458614	0.391822	0.839573	-0.13787	0.674884	0.999265
HORVU0Hr1G009870	Nucleolar complex protein 2 homolog	2.66277	5.31338	5.52014	3.97683	5.32522	7.112	0.455884	0.880463	0.485782	0.817713	1.75194	2.25442	0.162876	0.602823	0.925063	1.3616	0.0131663	0.999265
HORVU0Hr1G009910	Pyruvate dehydrogenase E1 component subunit beta	30.4804	28.7337	28.2187	42.1314	29.2112	33.6284	9.42942	10.249	8.34287	9.15804	8.28105	10.8803	0.0894592	0.651685	0.93999	0.0274044	0.902213	0.999265
HORVU0Hr1G010000	Core-2/I-branching beta-1,6-N-acetylglucosaminyltransferase family protein	9.98114	14.5039	17.0883	19.9005	13.161	14.4409	5.48341	7.79582	10.2776	7.17068	5.98561	13.7146	0.0394876	0.888324	0.982064	0.15845	0.612424	0.999265
HORVU0Hr1G010010	undescribed protein	6.90234	18.6524	10.9093	14.2338	29.7936	15.5002	0.49222	0.35729	0.530013	0	0.708301	0.11747	0.580766	0.0940507	0.594822	-1.11282	0.281431	0.999265
HORVU0Hr1G010020	Ubiquitin carboxyl-terminal hydrolase family protein	0.938623	1.28681	1.67501	1.22168	1.06117	1.39494	0.773556	0.532481	0.370959	0.175179	0.224091	0.394216	-0.217511	0.555076	0.908765	-1.01451	0.0800727	0.999265
HORVU0Hr1G010040	Glucan endo-1,3-beta-glucosidase 8	3.00478	2.57055	2.0274	4.02488	3.88327	2.51156	0.622933	0.749006	0.297347	1.24675	1.05166	1.09049	0.266227	0.429262	0.859018	1.06581	0.0572859	0.999265
HORVU0Hr1G010050	unknown function	1.89123	3.18517	3.52967	1.57712	2.50321	3.63745	1.72126	1.06908	1.40339	1.15927	0.689106	1.7289	-0.321033	0.413217	0.850579	-0.296564	0.560608	0.999265
HORVU0Hr1G010070	Peroxidase superfamily protein	1.09821	0.727343	1.3191	0.318376	1.01741	0.490708	0.145748	0.0700517	0	0	0.197007	0	-1.05481	0.0551813	0.506075	-0.466799	0.641327	0.999265
HORVU0Hr1G010160	Homeobox-leucine zipper protein ATHB-9	1.41991	2.60101	0.602059	3.35971	4.69101	3.9846	0.336908	0	0.368807	0.613177	0.438004	0	1.35922	0.071793	0.548867	0.203	0.86326	0.999265
HORVU0Hr1G010170	30S ribosomal protein S17	82.324	124.635	79.8342	105.647	101.141	71.8628	7.27458	7.35246	8.8295	7.5846	31.6721	14.2713	-0.191325	0.776458	0.968669	1.00855	0.377882	0.999265
HORVU0Hr1G010250	Homeobox-leucine zipper protein HOX32	0.310167	0.766865	1.1397	0.672446	0.534108	1.75968	0.536843	0.700229	1.15696	0.450779	1.22967	1.18323	0.270106	0.646947	0.937382	0.256339	0.662395	0.999265
HORVU0Hr1G010260	unknown function	1.78335	2.94552	3.83948	2.35097	2.93233	3.91802	1.78112	1.38369	2.40471	1.68256	1.66601	1.8719	-0.0156129	0.956497	0.993584	-0.0365506	0.912674	0.999265
HORVU0Hr1G010330	NAC domain-containing protein 68	1.11625	2.06251	1.38142	1.25781	0.978002	0.716886	1.53227	1.04243	1.98523	0.550695	0.715575	0.886559	-0.75783	0.152932	0.684753	-0.974127	0.0898131	0.999265
HORVU0Hr1G010340	undescribed protein	0.832713	0.754586	0.869049	0.203052	1.01375	0.999976	1.46345	1.46027	1.75523	1.25085	0.912092	1.80513	-0.556967	0.267659	0.7879	-0.277425	0.491267	0.999265
HORVU0Hr1G010360	Zinc finger CCCH domain-containing protein 62	2.0629	1.78769	2.24346	2.84724	3.69657	3.04708	0.811082	0.390262	0.696184	1.15788	0.71166	0.916229	0.471533	0.112359	0.630374	0.554603	0.213628	0.999265
HORVU0Hr1G010470	undescribed protein	0.000212417	0.384101	0.000372959	0.126412	0.000342169	0.108111	0.00229779	1.80368e-05	0.339271	0.535189	0.692937	0.223512	0.0225108	0.986546	0.998255	2.03123	0.0949455	0.999265
HORVU0Hr1G010490	Oxysterol-binding protein-related protein 1A	16.0849	12.1437	12.8423	15.7492	15.9701	9.02368	3.73293	5.38022	3.33876	2.58171	5.22203	4.76758	-0.231787	0.504839	0.890027	0.0187977	0.970418	0.999265
HORVU0Hr1G010510	Myosin-J heavy chain	0.165426	0.716214	0.313807	1.18404	0.176622	0.193988	0	0.0487797	1.12789	0.156713	0	0.198702	-0.129397	0.904602	0.984629	-0.595	0.682555	0.999265
HORVU0Hr1G010530	Oxysterol-binding protein-related protein 1D	6.90643	7.80288	10.0075	5.78545	5.98953	10.7742	6.78078	5.50804	5.71868	5.18785	5.86287	5.94791	-0.32058	0.256448	0.780071	-0.0572443	0.849836	0.999265
HORVU0Hr1G010590	Regulation of nuclear pre-mRNA domain-containing protein 1B	56.5792	48.2461	58.5504	34.6108	53.5065	45.212	53.2973	62.9757	56.2029	58.5418	46.3845	65.5518	-0.468386	0.0331745	0.429937	-0.0076877	0.970128	0.999265
HORVU0Hr1G010600	Calcium-dependent protein kinase 5	1.39795	1.43571	1.70592	1.42462	1.58279	0.947255	1.89045	3.51572	2.41607	2.93855	1.94331	2.33463	-0.408239	0.394106	0.840128	-0.0977215	0.809003	0.999265
HORVU0Hr1G010630	Oxysterol-binding protein-related protein 1D	3.11197	2.29069	3.32166	1.63291	1.58146	4.05828	0.512021	0	2.76315	0.464174	0.653491	2.05651	-0.484391	0.473278	0.877338	0.427583	0.63737	0.999265
HORVU0Hr1G010640	Late embryogenesis abundant (LEA) hydroxyproline-rich glycoprotein family	0.116873	0.147093	0.405964	0.45073	0.385812	0.330806	0	0.283263	0.473898	0.394061	0.497774	0.207519	0.676229	0.350792	0.826492	1.08613	0.168706	0.999265
HORVU0Hr1G010660	Non-structural maintenance of chromosomes element 1 homolog	5.88889	7.24263	7.53792	6.04581	7.7853	6.99427	1.36179	1.36142	1.89079	1.25597	2.16627	1.14757	-0.149402	0.485154	0.883017	-0.0142176	0.965405	0.999265
HORVU0Hr1G010750	UV radiation resistance-associated gene protein	5.73869	6.21066	8.65469	5.16974	8.09976	10.8287	4.1555	5.45974	6.26804	3.69649	3.53636	7.29649	0.0315407	0.916708	0.986285	-0.171031	0.606316	0.999265
HORVU0Hr1G010760	unknown function	1.08669	1.44755	1.03016	2.26997	1.69074	2.71979	0.224816	0.234128	0.218158	0.181313	0.195058	0.301826	0.748262	0.00346281	0.164217	-0.0223955	0.956873	0.999265
HORVU0Hr1G010770	undescribed protein	0.909029	0.487486	0.320747	0.598523	0.717025	0.500981	0.634222	0.372697	0.697837	0.779332	2.00054	0.610302	0.0114644	0.987243	0.998289	0.83565	0.230146	0.999265
HORVU0Hr1G010790	unknown protein; Has 44 Blast hits to 44 proteins in 16 species: Archae - 0; Bacteria - 0; Metazoa - 0; Fungi - 0; Plants - 44; Viruses - 0; Other Eukaryotes - 0 (source: NCBI BLink).	8.49539	15.7837	18.0513	8.28835	13.8432	17.4807	4.20073	3.81531	4.41713	2.72153	5.14345	5.74682	-0.244758	0.489709	0.885261	0.0974374	0.814643	0.999265
HORVU0Hr1G010800	Peroxisomal membrane 22 kDa (Mpv17/PMP22) family protein	118.33	130.732	105.26	101.814	107.751	102.498	29.0887	38.9899	24.6647	26.0147	32.8424	31.7386	-0.33573	0.122061	0.644534	0.00556395	0.98012	0.999265
HORVU0Hr1G010810	VQ motif family protein, expressed	0.0731196	0.369479	0.874797	0.485864	0.242635	0.415896	0.275243	0	0	0.245829	0.123633	0.0866706	0.0429969	0.954911	0.993329	1.01707	0.332128	0.999265
HORVU0Hr1G010840	D-isomer specific 2-hydroxyacid dehydrogenase family protein	1.51016	3.05859	3.30811	3.51281	3.04726	3.3259	2.32912	0.877967	1.32305	1.05571	1.23196	1.89042	0.234179	0.503083	0.889477	-0.0219454	0.960791	0.999265
HORVU0Hr1G010870	Nucleotide-sugar transporter family protein	52.6442	60.9982	58.1705	47.084	56.6346	65.0979	30.6564	26.7846	29.9056	28.1862	24.4032	31.0593	-0.193139	0.458791	0.873473	-0.047366	0.855581	0.999265
HORVU0Hr1G010880	Cytochrome P450 superfamily protein	0.152237	0.0974515	0.185041	0.126349	0	0	0.0781642	0.31164	0.728139	0	0	0.0735101	-1.87913	0.177394	0.712569	-2.7392	0.0493615	0.999265
HORVU0Hr1G010890	Coatomer, alpha subunit	5.17973	5.44921	7.28255	6.84609	7.15804	10.3824	3.28736	0.859989	2.08349	1.86412	1.53961	2.08593	0.276008	0.363505	0.83205	0.00263696	0.995533	0.999265
HORVU0Hr1G010910	NifU-like protein 4, mitochondrial	2.37292	0.680815	3.68715	2.02784	2.18173	2.61865	0.334146	0.771709	0.834562	1.21179	0.145218	0.37891	0.0864329	0.877193	0.981538	-0.540738	0.531316	0.999265
HORVU0Hr1G011110	Senescence-associated protein	0	0	10.5249	11.3432	18.0814	25.5509	0.19859	0.597347	1.47962	105.662	0	13.2448	4.75007	0.0973672	0.600889	2.52498	0.376123	0.999265
HORVU0Hr1G011140	Macaca fascicularis brain cDNA clone: QflA-19312, similar to human similar to rRNA intron-encoded homing endonuclease(LOC391446), mRNA, RefSeq: XM_372959.1	46.2906	48.0822	72.7521	31.4246	30.1316	71.4683	97.8923	70.4677	106.559	63.2371	67.148	93.8275	-0.569809	0.0703405	0.547774	-0.273845	0.355804	0.999265
HORVU0Hr1G011150	RRNA intron-encoded homing endonuclease	0.270868	0.766856	0.881091	0.955737	0.839164	0.44912	2.68641	0.407747	1.35659	2.06395	1.34468	2.4588	0.089658	0.917798	0.98669	0.706286	0.309787	0.999265
HORVU0Hr1G011310	Xaa-Pro dipeptidase	21.5398	25.432	27.8794	17.3209	23.6887	33.7259	8.43704	8.36105	6.8831	6.88326	11.7683	7.18746	-0.197839	0.539356	0.902862	0.118835	0.768918	0.999265
HORVU0Hr1G011450	Stress responsive A/B Barrel Domain	1.71166	2.98839	3.54978	4.65661	3.47269	5.20753	0.265687	0.12874	0	0.238252	0.355641	0.12723	0.564314	0.13046	0.662213	0.787489	0.356171	0.999265
HORVU0Hr1G011460	RING/U-box superfamily protein	216.163	223.606	227.141	238.195	264.235	259.232	139.604	130.322	112.362	118.198	92.3814	97.2185	0.0328839	0.877127	0.981538	-0.295437	0.175068	0.999265
HORVU0Hr1G011510	30S ribosomal protein S3	1.69756	1.15236	0.834662	0.355392	0.451775	0.776087	0.842174	1.40317	0.922333	0.890697	1.233	1.28709	-1.34247	0.0129476	0.302038	0.148488	0.740877	0.999265
HORVU0Hr1G011520	Ribosomal protein S4, mitochondrial	0.0685609	0.172761	0.0672993	0.0248782	0.0248358	0.0644988	0.0447165	0.0735581	0.155599	0.0355197	0.119787	0.251419	-1.26713	0.150227	0.679971	0.365265	0.638894	0.999265
HORVU0Hr1G011560	Methionine--tRNA ligase	30.2782	35.1636	31.8374	26.2811	29.5292	30.3437	14.0176	14.7739	12.3762	6.693	18.3806	10.1704	-0.332837	0.234742	0.765404	-0.317749	0.265856	0.999265
HORVU0Hr1G011570	Protein kinase superfamily protein	1.53934	0.890234	2.49154	1.44293	3.67823	4.67239	4.63844	0.997354	2.86773	2.79878	1.99119	1.90737	0.775364	0.170012	0.704357	-0.0976328	0.85627	0.999265
HORVU0Hr1G011610	cellulose synthase-like D5	0.0770011	0.490617	1.24803	2.71599	1.59203	0	0	0.907938	0	0	0.251553	0.0762305	-0.137348	0.923531	0.987534	-0.0984487	0.963358	0.999265
HORVU0Hr1G011840	unknown function	1.14503	1.02272	1.5425	1.04399	1.4368	1.13728	1.40606	1.70107	1.61251	1.26882	1.02977	1.53716	-0.201494	0.378694	0.836453	-0.299401	0.188181	0.999265
HORVU0Hr1G011860	Peroxisomal membrane 22 kDa (Mpv17/PMP22) family protein	16.631	27.6118	22.7713	35.5237	30.6159	24.6636	4.22352	6.2105	5.92097	5.95999	6.21914	5.9571	0.292229	0.168851	0.702048	0.186366	0.496014	0.999265
HORVU0Hr1G011940	40S ribosomal protein S29	2814.66	2289.02	1861.66	1562	2147.47	2010.97	658.5	687.971	685.862	712.105	1615.87	566.554	-0.43511	0.404777	0.84624	0.376517	0.468816	0.999265
HORVU0Hr1G012050	undescribed protein	1.40324	2.33008	2.33954	1.28732	1.58371	2.38662	2.05098	1.27881	2.26203	2.45698	0.311139	2.19781	-0.350042	0.534081	0.900736	-0.633762	0.310235	0.999265
HORVU0Hr1G012140	Leucine-rich repeat receptor-like protein kinase family protein	7.97354	10.0966	7.46197	18.3803	12.5377	10.2491	3.99969	4.64176	3.77405	4.72983	4.0326	7.21524	0.496917	0.0938986	0.594822	0.337145	0.314296	0.999265
HORVU0Hr1G012190	DNA-binding protein SMUBP-2	0.44779	0.605019	0.51713	0.504116	0.581035	0.610115	0.453048	0.387005	0.752936	0.256547	0.263593	0.329768	-0.0378895	0.905459	0.984634	-0.807311	0.0398467	0.999265
HORVU0Hr1G012230	GDSL esterase/lipase	0.645106	0.675188	0.57262	1.04547	0.714551	0.689006	0.4257	0.336152	0.220714	0.51534	0.167865	0.2891	0.166851	0.69611	0.952528	-0.14661	0.795168	0.999265
HORVU0Hr1G012260	undescribed protein	6.30457	6.79401	4.56084	6.09695	7.72852	8.18628	3.84745	3.76426	3.14231	3.76794	4.70984	4.05804	0.178972	0.440559	0.865315	0.241992	0.360915	0.999265
HORVU0Hr1G012300	Dgd1 suppressor 1 isoform 1	0.173042	0.207267	0.165612	0.268182	0.166945	0.382522	0.22084	0.164061	0.131006	0.108885	0.117014	0.294817	0.36244	0.506962	0.890607	-0.0984733	0.870464	0.999265
HORVU0Hr1G012370	SWIB/MDM2 domain superfamily protein	8.00557	11.1208	7.9447	10.9238	8.54726	9.70471	2.70033	3.51871	3.10949	2.55796	3.30539	4.13906	-0.0353968	0.882791	0.981538	0.105254	0.750215	0.999265
HORVU0Hr1G012390	GDSL esterase/lipase	1.21795	1.37327	2.31534	1.95129	1.74992	0.78899	0.587062	0.284283	0.322017	0.614539	0.526253	1.06221	-0.394204	0.324307	0.814794	0.860259	0.148348	0.999265
HORVU0Hr1G012410	Dehydrogenase/reductase SDR family member 4	15.1603	17.4873	19.5941	13.9073	15.7857	25.5286	10.2881	9.66688	12.4892	8.67164	8.9033	9.97637	-0.117841	0.678471	0.948147	-0.208259	0.494477	0.999265
HORVU0Hr1G012460	Plastid-lipid-associated protein, chloroplastic	14.5539	14.1195	20.1836	16.2264	20.5332	26.7023	17.7086	17.6686	23.3114	21.1624	13.2713	27.2708	0.207903	0.462563	0.874827	0.0410746	0.883626	0.999265
HORVU0Hr1G012490	Argonaute family protein	3.05897	3.91087	4.68786	4.63659	4.15479	6.18209	0.566127	0.578117	0.980942	0.502609	1.23078	1.07746	0.204574	0.383991	0.836453	0.401724	0.289995	0.999265
HORVU0Hr1G012510	Phosphoinositide phospholipase C 6	6.97445	10.4841	13.2431	8.40963	9.63232	15.9007	5.59239	5.30424	6.55973	5.87801	3.89036	6.22362	-0.0169009	0.956052	0.993584	-0.138556	0.684613	0.999265
HORVU0Hr1G012520	DNA binding protein	0.639499	0.83567	0.341236	0.764215	0.393701	0.970593	0.0865101	0.388844	0.825391	0.342527	0.243763	0.385405	0.0990131	0.883276	0.981538	-0.0526486	0.948096	0.999265
HORVU0Hr1G012620	Histone-lysine N-methyltransferase NSD3	13.7223	16.9783	21.3017	15.4191	16.655	25.2122	9.1492	9.28138	9.70578	7.97345	7.65692	10.8171	-0.0283018	0.897558	0.982903	-0.0871305	0.718396	0.999265
HORVU0Hr1G012630	tRNA-specific adenosine deaminase	5.53877	7.02984	7.63306	5.94312	7.92091	8.71819	3.18655	2.91703	3.71071	1.97939	3.38916	4.58901	-0.00130048	0.995801	0.999646	-0.0169494	0.953702	0.999265
HORVU0Hr1G012710	BTB/POZ domain-containing protein	2.14232	3.90784	1.07375	3.74769	2.67938	3.05796	0.228794	0.426182	0.548796	0.827758	0.831456	1.84813	0.454222	0.392957	0.840128	1.39098	0.110167	0.999265
HORVU0Hr1G012850	unknown function	0.147846	0.190086	0.452361	0.503682	0.839327	0.573969	1.08796	2.47586	2.15898	1.63345	3.97443	2.47121	0.947287	0.191245	0.729033	0.512841	0.268467	0.999265
HORVU0Hr1G012860	Alcohol dehydrogenase	1.90503	2.27104	3.25817	5.69166	7.91469	2.49551	0.595573	0.345665	1.02574	0.620973	1.00677	0.905522	0.776162	0.101721	0.610468	0.48063	0.531077	0.999265
HORVU0Hr1G012890	Pentatricopeptide repeat-containing protein	0.585396	0.336119	0.184177	1.03285	0.531941	0	0.126826	0.388155	0.954331	0.65102	0.290652	0.12486	-0.918008	0.444623	0.866996	-0.335168	0.769286	0.999265
HORVU0Hr1G012910	RING finger protein 44	0.192987	0.172146	0.18971	0.541079	0.15005	0.309066	0	0.0335647	0.0750086	0.124698	0.0477294	0.0650864	0.466415	0.377132	0.836043	1.01438	0.206561	0.999265
HORVU0Hr1G012940	Alcohol dehydrogenase	0	0	0	0.187526	0	0	0.843625	1.12002	1.47407	2.37167	1.67885	1.93609	0.609953	0.633792	0.9338	0.801123	0.154599	0.999265
HORVU0Hr1G012990	Flavin-containing monooxygenase family protein	13.7087	12.7943	8.51073	13.2339	8.57127	5.01512	11.3129	18.6688	13.9976	11.6475	5.56891	16.8202	-0.643008	0.155153	0.686444	-0.479701	0.264409	0.999265
HORVU0Hr1G013010	Hypro1	1.81786e-09	0.521794	0.921216	1.45946	0.644321	0	0.518578	0.299604	0.17818	0.784575	0.54291	0.688618	-0.055784	0.96232	0.994677	0.969823	0.37141	0.999265
HORVU0Hr1G013040	Nef-associated protein 1	2.96543	3.86939	3.46803	2.54889	3.23709	4.29472	1.42737	0.689458	1.36024	0.936167	1.43169	1.29799	-0.196074	0.454671	0.871424	0.15717	0.674653	0.999265
HORVU0Hr1G013090	Pentatricopeptide repeat-containing protein	1.00754	0.0975485	0.778116	1.23173	0.993359	0.62527	0	1.60392e-06	0.175801	0.0503091	0.445273	0.408706	0.751752	0.354097	0.827944	2.31947	0.109314	0.999265
HORVU0Hr1G013110	unknown function	0.792931	0.597933	0.471349	0.813911	0.754702	1.19485	0.734263	0.833482	0.786849	0.832678	0.541909	0.938141	0.418861	0.291617	0.798173	-0.0676821	0.863513	0.999265
HORVU0Hr1G013120	unknown protein; Has 26 Blast hits to 26 proteins in 10 species: Archae - 0; Bacteria - 0; Metazoa - 0; Fungi - 0; Plants - 26; Viruses - 0; Other Eukaryotes - 0 (source: NCBI BLink).	0.867377	1.02234	0.537311	1.01748	0.536075	0.664018	0.410554	0.593776	0.0733366	0.121957	0.277675	0.513174	-0.275082	0.640241	0.936022	-0.0668708	0.933642	0.999265
HORVU0Hr1G013140	Tuliposide A-converting enzyme b2, amyloplastic	1.14511	0.964717	0	0.519279	0	0	0	0.654136	0	0	0	0	-1.9888	0.282579	0.794149	-1.55705	0.472569	0.999265
HORVU0Hr1G013190	histone H2A 6	66.3642	370.329	238.02	436.74	421.361	222.654	2.18965	25.6034	24.285	31.9168	89.5644	53.2847	0.779501	0.206069	0.74167	2.27294	0.00926149	0.963369
HORVU0Hr1G013200	alpha/beta-Hydrolases superfamily protein	0.966199	2.51608	2.40639	4.30217	2.8237	1.31049	0.606699	0.419242	0.341476	0.775719	1.40891	1.03164	0.256218	0.568306	0.911295	1.18584	0.089615	0.999265
HORVU0Hr1G013220	Glucose-6-phosphate isomerase	43.5568	45.548	60.4163	31.5511	43.4585	55.4402	18.9501	13.8302	19.2015	13.3705	19.3707	14.6758	-0.376345	0.113066	0.630738	-0.110872	0.642529	0.999265
HORVU0Hr1G013240	Threonine endopeptidase	4.88603	9.67364	13.9081	5.08554	8.65493	9.6469	0.88273	0.712312	1.11089	1.68808	2.21796	2.74231	-0.366102	0.323932	0.814595	1.22818	0.0777144	0.999265
HORVU0Hr1G013250	CYCLIN D4;1	0	0	1.47091	0	0.193946	0.0830477	1.68344	0.379193	3.6535	1.43358	1.00992	1.05575	-0.806342	0.590972	0.919921	-0.241614	0.804852	0.999265
HORVU0Hr1G013260	Myosin-J heavy chain	3.60902	0	6.41026	4.37784	8.27102	1.78604	0	0.925907	2.11284	5.51929	0.647521	0	0.614498	0.524174	0.897052	0.155776	0.898416	0.999265
HORVU0Hr1G013290	nuclear transport factor 2A	76.2136	89.0655	72.9811	104.772	102.051	42.5557	6.19181	12.0781	12.1062	7.56407	19.7308	13.8699	-0.214061	0.582179	0.916892	0.443809	0.479049	0.999265
HORVU0Hr1G013340	Fructose-1,6-bisphosphatase, cytosolic	0.310908	0.248448	0.91414	0.67107	0.46597	0.576412	0.161737	0.0590395	0.111079	0.355598	0.619258	0.369239	0.20867	0.687544	0.950211	1.83776	0.0134074	0.999265
HORVU0Hr1G013510	Homeobox-leucine zipper protein ROC6	5.04946	1.9619	3.17562	1.64672	3.20478	2.14013	0.860022	1.52902	1.34021	0.772319	1.12606	0.798265	-0.661825	0.125478	0.652405	-0.406232	0.486425	0.999265
HORVU0Hr1G013610	Tetratricopeptide repeat (TPR)-like superfamily protein	2.57672	1.92168	1.98257	6.80196	3.84601	3.06853	0.455167	0	0.461223	0.650395	0.905215	2.65108e-05	0.812797	0.172292	0.707187	0.480695	0.704705	0.999265
HORVU0Hr1G013700	BnaA03g27060D protein	1.18528	0.748679	0.759878	1.13123	0.938069	0.642957	0.105735	0.411744	0.34017	0.853157	0.284002	0.900717	-0.182734	0.70288	0.95351	1.05981	0.0981261	0.999265
HORVU0Hr1G013740	unknown function	0.0703743	0.621879	0.140205	0.778633	0.38883	0.133309	0.0883788	0.255393	0.37953	0.315635	0.178738	0.166791	0.555784	0.488564	0.884639	-0.037097	0.965043	0.999265
HORVU0Hr1G013770	PRA1 (Prenylated rab acceptor) family protein	4.77219	5.68491	4.59262	8.70531	6.31745	4.83797	1.86996	2.21632	1.63232	2.58269	1.70278	2.84236	0.196732	0.51014	0.892097	0.29287	0.448638	0.999265
HORVU0Hr1G013800	oligopeptide transporter	3.35909	2.2023	1.12758	3.3393	2.78392	1.18239	0.619915	0.832014	0.265229	0.887372	0.0775534	0.321059	-0.0519188	0.923761	0.987534	-0.871435	0.367325	0.999265
HORVU0Hr1G013830	Protein kinase superfamily protein	0.853057	0.805849	0.789085	1.88215	1.60462	1.08862	0.151056	0.505865	0.5248	0.340456	0.616093	0.755244	0.671095	0.153989	0.685892	0.659071	0.304733	0.999265
HORVU0Hr1G013850	Succinate dehydrogenase [ubiquinone] flavoprotein subunit, mitochondrial	26.7853	31.4712	35.8385	19.2907	24.4193	40.2186	12.3258	11.7225	12.3462	9.59408	11.1921	11.5189	-0.380245	0.160344	0.693359	-0.153927	0.584197	0.999265
HORVU0Hr1G013870	undescribed protein	10.2588	0.163566	6.21274	10.2045	9.64017	5.74386	1.08245	2.77145	0	0	1.66068	2.47216	1.23262	0.182122	0.716632	0.0881133	0.950731	0.999265
HORVU0Hr1G013890	Peroxisomal (S)-2-hydroxy-acid oxidase	4.73154	5.62225	4.2003	5.32519	3.7946	5.40913	3.60108	3.48577	2.31938	3.26691	1.96691	2.84367	-0.158872	0.546431	0.905471	-0.22586	0.461752	0.999265
HORVU0Hr1G013900	L-lactate dehydrogenase	19.5089	35.8971	33.0644	64.6146	48.2874	29.1729	12.9297	16.8511	20.4185	16.7582	17.7162	22.3402	0.498661	0.11717	0.637043	0.212638	0.510013	0.999265
HORVU0Hr1G013910	undescribed protein	0.227504	0.824933	0.919923	1.07674	1.41437	0.705208	0.204324	0.87244	0.523134	0.561314	0.956669	0.638667	0.584353	0.362365	0.831769	0.530973	0.448492	0.999265
HORVU0Hr1G013950	G-box binding factor 3	1.76903	1.72924	1.65972	1.71872	2.30013	1.40099	3.50648	3.40557	4.5267	4.96826	3.74114	6.15206	-0.137072	0.657832	0.94232	0.370315	0.140107	0.999265
HORVU0Hr1G014030	PLC-like phosphodiesterases superfamily protein	0.424895	0.869202	0	0.84858	0.712556	0	0.299336	0.479442	0.201783	0	0.602803	0.462479	-0.0125111	0.993303	0.999353	-0.642006	0.661774	0.999265
HORVU0Hr1G014040	PI-PLC X domain-containing protein	1.6147	1.16938	1.221	0.827864	1.73242	0.877406	4.24846	7.36726	9.027	5.59059	6.81222	5.27673	-0.458614	0.391822	0.839573	-0.13787	0.674884	0.999265
HORVU0Hr1G014050	Nucleolar complex protein 2 homolog	1.1743	0	6.53164e-05	0	0	0	0.466076	0	0.969857	0	0	0	-2.20432	0.223618	0.760168	-3.536	0.0423349	0.999265
HORVU0Hr1G014060	unknown function	0.262156	0	0.043165	0.0958037	0.239148	0	0.110664	0	0	0	0.112512	0	-0.134581	0.911261	0.98505	-0.057181	0.967693	0.999265
HORVU0Hr1G014070	Leukotriene A-4 hydrolase homolog	31.1115	35.8177	26.5346	40.1574	33.5327	36.2984	14.3574	14.5627	12.9074	13.5013	13.0624	13.1149	0.0840992	0.657245	0.942265	-0.0552544	0.77818	0.999265
HORVU0Hr1G014100	SCAR homolog 2	0.866865	1.95839	1.16036	1.28996	1.82621	1.01155	0.719926	0.46432	0.645833	0.107465	0.402407	0.686551	-0.0831307	0.842532	0.978785	-0.7548	0.203829	0.999265
HORVU0Hr1G014110	SCAR-like protein 1	3.86635	3.94554	3.86443	3.85751	3.99602	6.41846	2.0936	1.68663	2.64276	1.49866	1.37573	1.98581	0.0936791	0.715385	0.955454	-0.374888	0.194495	0.999265
HORVU0Hr1G014150	Glucose-1-phosphate adenylyltransferase family protein	5.07332	2.82794	6.51238	1.52741	5.35701	7.95934	3.29765	4.20816	5.90987	5.34278	3.15039	4.20186	-0.299597	0.523833	0.896709	-0.0719104	0.880801	0.999265
HORVU0Hr1G014170	Chaperone protein DnaJ	15.0764	22.1087	18.3055	66.1741	44.1536	28.627	5.3967	4.20618	4.00578	5.15375	6.92799	8.34959	1.08584	0.00143102	0.106915	0.585899	0.206443	0.999265
HORVU0Hr1G014190	Chaperone protein DnaJ	0.836181	1.33105	1.2623	1.16984	0.584593	1.40079	0.649458	0.503315	0.979624	0.698676	0	0.37284	-0.309411	0.617024	0.928833	-1.68101	0.0579771	0.999265
HORVU0Hr1G014200	Orphans transcription factor	1.8527	1.29846	2.09956	2.43937	2.64415	3.34877	1.45474	1.89207	0.978608	1.30653	1.42741	1.68788	0.523437	0.14469	0.674975	0.0826449	0.83848	0.999265
HORVU0Hr1G014230	Clathrin light chain 2	23.4515	19.9224	19.0434	72.7195	46.2342	33.1926	8.13056	3.33282	4.00262	5.73261	10.551	8.93439	1.0081	0.016774	0.336011	0.717208	0.272995	0.999265
HORVU0Hr1G014240	Electron transfer flavoprotein subunit alpha	0	1.55219	4.33143	0	2.07573	10.4043	1.34832	0.492954	8.72313	5.75485	2.27737	4.64396	0.564605	0.728078	0.956489	1.06697	0.37581	0.999265
HORVU0Hr1G014270	U3 small nucleolar RNA-associated protein 25	2.40985	3.32715	2.10843	2.46255	2.46492	6.4175	0.824738	0.75687	1.41009	0	0.878697	1.84125	0.297169	0.615827	0.928495	-1.04311	0.297656	0.999265
HORVU0Hr1G014400	Beta-fructofuranosidase, insoluble isoenzyme 4	0	0.620966	0	0	0.561672	0	0	0	0	2.51552e-05	0	0	-0.1723	0.897538	0.982903	-0.265785	0.859669	0.999265
HORVU0Hr1G014510	unknown function	0.518491	0.200632	0.323393	0.3185	0.466149	0.120973	0.284659	0.0389125	0	0.072585	0.0276213	0.19094	-0.50016	0.457573	0.873182	0.242283	0.800183	0.999265
HORVU0Hr1G014520	Plant invertase/pectin methylesterase inhibitor superfamily protein	244.546	255.6	329.462	106.956	195.443	274.075	61.6251	46.3153	44.2563	51.9762	60.9839	43.1228	-0.77243	0.0345317	0.43468	0.0582383	0.870356	0.999265
HORVU0Hr1G014540	undescribed protein	88.6458	92.4831	91.9382	53.7121	64.4866	111.907	0.906257	0.597881	0.359638	0.692834	0.38064	0.190022	-0.476695	0.0434544	0.47173	-0.610389	0.361679	0.999265
HORVU0Hr1G014580	F-box domain containing protein, expressed	1.2553	0.818831	0.483876	0.529471	0.588187	0.287008	0.993604	0.563878	0.734568	0.921484	0.670685	0.973553	-0.971456	0.0529651	0.496746	0.177598	0.687133	0.999265
HORVU0Hr1G014630	Protein kinase superfamily protein	1.33832	0.507648	0.902268	0.3252	0.417423	0.583597	0.589096	0.647073	0.92202	0.141987	0.222564	0.438867	-1.11416	0.0601119	0.518856	-1.45538	0.0374371	0.999265
HORVU0Hr1G014750	thionin 2.1	0	0	0	0	0	0	0	0	0	0	2.48611e-05	0	-0.19688	0.933069	0.989549	-0.266159	0.909613	0.999265
HORVU0Hr1G014770	kinesin 2	1.47326	0.85851	0.951847	1.81634	1.81622	2.3299	0.329895	0.160548	0.534811	0.593371	0.549185	0.958165	0.694433	0.147465	0.678448	0.94317	0.155045	0.999265
HORVU0Hr1G014790	Chromosome 3B, genomic scaffold, cultivar Chinese Spring	8.78704	6.15584	8.74188	8.11932	7.82103	7.57285	8.57478	6.93174	7.47404	6.47271	4.736	6.75621	-0.157241	0.456461	0.872282	-0.352252	0.116329	0.999265
HORVU0Hr1G014900	Trihelix transcription factor GT-2	1.16556	0.949419	0.914643	2.34879	1.6802	1.88536	0.19984	0.331952	0.460267	0.329325	0.272436	0.343779	0.788466	0.0166379	0.336011	0.00496865	0.991902	0.999265
HORVU0Hr1G014960	GDSL esterase/lipase	2.31865	2.33281	1.64898	2.69583	1.40089	1.50048	0.481363	0.465707	0.518202	1.18563	0.645708	0.918202	-0.378251	0.314398	0.809813	0.780924	0.156206	0.999265
HORVU0Hr1G015180	AT-hook motif nuclear-localized protein 1	1.89296	2.41491	1.66628	2.01545	1.5851	1.93886	0.67318	0.821202	0.929825	0.343709	0.453237	0.636853	-0.244452	0.452166	0.870368	-0.723216	0.140194	0.999265
HORVU0Hr1G015210	undescribed protein	1.45435	1.93562	1.75711	1.61255	1.27155	2.10666	0.095943	0	0.206139	0	0	0	-0.204071	0.529114	0.898911	-1.54408	0.0544765	0.999265
HORVU0Hr1G015230	NB-ARC domain-containing disease resistance protein	1.0455	0.857925	0.611187	0.927812	0.783807	0.917158	0.290636	0.63594	0.133194	0.221442	0.155615	0.154336	-0.0544453	0.896456	0.982707	-0.727107	0.269795	0.999265
HORVU0Hr1G015260	Chromosome 3B, genomic scaffold, cultivar Chinese Spring	3.33141	1.73303	5.68859	2.39264	5.5164	7.7696	0.781767	1.16107	1.27852	1.41896	0.505577	0.797221	0.373319	0.458034	0.873197	-0.346852	0.663983	0.999265
HORVU0Hr1G015380	serine/threonine protein kinase 1	1.98179	1.93364	1.4715	1.84074	2.04581	2.48284	1.3582	1.3158	1.61293	1.47341	1.42856	1.56133	0.0977501	0.676286	0.947828	0.080399	0.754963	0.999265
HORVU0Hr1G015390	Formin-like protein 10	1.20474	1.32741	1.04991	1.6328	1.58737	2.08887	1.38752	1.24032	0.886361	1.37277	1.21574	1.38375	0.413351	0.136873	0.670944	0.202684	0.484946	0.999265
HORVU0Hr1G015410	Cleavage and polyadenylation specificity factor subunit 4	9.27313	11.417	8.0022	15.5233	10.3643	9.58416	2.38342	2.50428	1.78655	1.81728	4.26115	1.31794	0.122823	0.725557	0.956135	0.026357	0.963585	0.999265
HORVU0Hr1G015420	EH domain-containing protein 1	20.2436	29.0825	32.3924	25.9395	31.4012	39.9295	2.89354	2.80655	1.56837	1.89997	3.09896	3.12864	0.0990659	0.71252	0.955124	0.203683	0.620154	0.999265
HORVU0Hr1G015440	Ethylene responsive transcription factor 4	1.78638	1.86773	1.77463	3.39745	2.37504	2.45153	0.677532	0.746137	0.332813	0.622699	1.10011	0.292805	0.401486	0.277618	0.792576	0.102667	0.857255	0.999265
HORVU0Hr1G015450	unknown protein; Has 35333 Blast hits to 34131 proteins in 2444 species: Archae - 798; Bacteria - 22429; Metazoa - 974; Fungi - 991; Plants - 531; Viruses - 0; Other Eukaryotes - 9610 (source: NCBI BLink).	79.3188	73.7847	69.6595	66.9415	65.3886	51.3264	33.3646	30.9749	27.1569	31.6017	27.3847	27.0835	-0.445577	0.0431385	0.470748	-0.0698542	0.751334	0.999265
HORVU0Hr1G015520	unknown function	16.7132	14.3254	14.2299	17.3708	14.01	13.4593	12.3775	10.5936	10.7136	10.2303	6.47179	10.8222	-0.181613	0.420201	0.854223	-0.314118	0.20352	0.999265
HORVU0Hr1G015530	receptor kinase 2	2.06007	2.17538	2.83736	1.93027	3.55923	4.01303	2.16913	1.6807	2.00454	1.44718	1.38676	2.9147	0.217892	0.512236	0.892777	-0.0868505	0.815396	0.999265
HORVU0Hr1G015560	O-fucosyltransferase family protein	1.03468	2.03964	1.95472	1.81196	1.78047	2.13599	0.901697	0.929798	1.59338	0.862878	1.03723	1.67235	0.0881594	0.754707	0.963925	0.083714	0.798236	0.999265
HORVU0Hr1G015600	Cytochrome P450 superfamily protein	3.71643	2.52191	3.41241	4.50591	2.53674	3.32565	0.991109	0.637222	1.48194	1.08422	0.600466	1.49891	-0.0879191	0.772153	0.967784	0.0176402	0.96845	0.999265
HORVU0Hr1G015630	Pentatricopeptide repeat-containing protein	0.955048	0.599378	0.614057	1.40417	0.826942	1.01709	0.13445	0.388785	0.258746	0.053782	0.205197	0.121303	0.401558	0.385154	0.836814	-0.926992	0.231168	0.999265
HORVU0Hr1G015680	UPF0392 protein	0.550523	0.834596	0.501097	0.635658	0.587437	0.434398	0.178083	0.302343	0.116444	0.124136	0.223385	0.301022	-0.330678	0.313196	0.809498	0.156654	0.739634	0.999265
HORVU0Hr1G015700	Alpha/beta hydrolase family protein	13.2311	15.4094	15.8742	12.2371	15.3646	19.5262	9.72548	13.7311	12.4274	10.0071	11.1709	11.2986	-0.0945739	0.744485	0.960571	-0.110498	0.713109	0.999265
HORVU0Hr1G015710	transcription factor-related	0.330057	0.164892	0.111063	0.490532	0.232759	0.498099	0.374422	0.236553	0.360479	0.112295	0.500949	0.529137	0.908213	0.174766	0.708751	0.058197	0.925332	0.999265
HORVU0Hr1G015750	Proteasome subunit beta type-3	85.2204	137.903	143.163	121.209	136.348	150.587	39.835	50.6198	48.5505	44.3631	52.794	65.2985	0.0304096	0.877216	0.981538	0.234581	0.247433	0.999265
HORVU0Hr1G015770	Protein S-acyltransferase 24	3.35982	4.29177	4.49329	2.75759	2.86276	6.85807	1.9723	2.41107	2.39665	1.02722	1.40843	2.95048	-0.217246	0.559736	0.909851	-0.434795	0.343663	0.999265
HORVU0Hr1G015780	Receptor-like protein kinase	5.66974	4.78985	5.41233	6.09286	7.4166	6.88124	5.93137	3.64194	6.00175	5.54282	4.50786	5.74953	0.194845	0.510396	0.892097	0.0639647	0.837257	0.999265
HORVU0Hr1G015810	kinesin-like protein 1	3.6773	4.07745	4.0706	3.53743	4.55064	5.05658	1.556	1.27911	1.14867	0.976906	1.88196	1.43576	-0.0173379	0.935162	0.989884	0.104986	0.690141	0.999265
HORVU0Hr1G015820	Apoptosis inhibitor 5	63.3649	74.1444	74.5517	59.1752	67.2079	84.1369	28.4344	32.6989	32.5988	24.5133	27.0236	30.4553	-0.179447	0.280807	0.793257	-0.174837	0.309381	0.999265
HORVU0Hr1G015830	Ribonuclease J	1.05513	1.18571	0.737194	0.378639	0.199659	0.842546	0.924916	0.197215	0.458275	0.676059	0.175528	0	-1.29674	0.09667	0.599111	-1.49083	0.138619	0.999265
HORVU0Hr1G015840	Ribonuclease J	0	0	0.800608	0	0.494289	3.39842	1.47174	1.46452	2.97993	1.91745	0	1.14115	1.55978	0.3432	0.822502	-2.03066	0.101487	0.999265
HORVU0Hr1G015890	IBR domain-containing protein isoform 3	3.73827	4.53533	3.48434	5.81555	5.00975	5.49837	1.71161	1.79657	1.19659	1.43391	1.9827	2.07926	0.323375	0.122927	0.646236	0.250144	0.336509	0.999265
HORVU0Hr1G015930	Ergosterol biosynthetic protein 28	0.544893	0.698955	0.112618	0.26507	0.751218	0.302489	0.398732	0	0.447873	0.267291	0.335379	0.755305	-0.0264633	0.974404	0.995761	1.01839	0.273223	0.999265
HORVU0Hr1G015950	Long-chain-alcohol oxidase FAO1	0.924672	0.999559	0.570214	2.14576	0.958571	0.9188	0.779183	0.810148	0.486747	0.359936	0.527027	0.571982	0.430667	0.368152	0.833022	-0.460717	0.43053	0.999265
HORVU0Hr1G015960	Leucine-rich repeat (LRR) family protein	2.32242	1.78554	1.76108	2.05743	1.67658	1.83713	0.910045	1.19531	1.30667	1.39103	0.939386	1.80026	-0.229265	0.504592	0.890027	0.239091	0.553847	0.999265
HORVU0Hr1G015970	Pentatricopeptide repeat-containing protein	0.200346	0.417602	0.131532	0.437751	0.390083	0.0937557	0	0.0406165	0.0907362	0.0377138	0.0864473	0	-0.0201419	0.976333	0.996303	-0.0827931	0.937875	0.999265
HORVU0Hr1G015990	unknown function	7.71663	7.06301	6.29292	11.331	7.34346	11.4739	0.938696	2.12963	1.08258	2.10919	2.78965	1.81237	0.338966	0.214497	0.749752	0.756262	0.100732	0.999265
HORVU0Hr1G016000	Ubiquitin carboxyl-terminal hydrolase 13	4.31993	4.60124	4.40116	4.14858	3.68685	3.69205	2.19388	2.28652	2.24879	2.17998	1.52611	1.93878	-0.36976	0.039523	0.45693	-0.256565	0.179711	0.999265
HORVU0Hr1G016050	MACPF domain-containing protein	6.61671	6.33535	8.82491	6.11675	9.31939	11.4728	4.44333	4.58994	3.84935	4.66803	3.32035	5.03241	0.117135	0.629076	0.932462	0.00578404	0.983084	0.999265
HORVU0Hr1G016140	Major ampullate spidroin 2-2	1.61329	1.04949	0.882599	1.04107	1.10078	0.681719	0.421118	0.134888	0.376174	1.00093	0.284738	0.855857	-0.482439	0.27735	0.792576	1.03039	0.0968249	0.999265
HORVU0Hr1G016150	RNA-binding protein 39	3.25815	9.77107	6.10759	11.2705	15.0611	8.13898	1.7521	2.17422	2.13932	1.33601	1.43082	2.46748	0.775159	0.0663885	0.535513	-0.238775	0.695916	0.999265
HORVU0Hr1G016170	unknown function	1.71172	1.01251	1.89124	1.41999	1.74781	2.19818	0.792011	1.36588	0.287377	0.239432	0.21495	1.20202	0.0566055	0.9195	0.986768	-0.661176	0.376849	0.999265
HORVU0Hr1G016180	RmlC-like cupins superfamily protein	0.317624	0.60283	0.634582	1.67448	0.792251	0.528003	0.198844	0	0.213718	0.622149	0.133512	0.659233	0.580505	0.392538	0.839838	1.53077	0.113399	0.999265
HORVU0Hr1G016190	casein kinase I-like 3	16.7252	20.4213	22.7163	14.4895	19.9834	28.2248	8.93468	8.27537	11.3953	8.71198	6.92343	10.1939	-0.12848	0.599537	0.923838	-0.134797	0.624373	0.999265
HORVU0Hr1G016250	RNA binding	3.67712	5.89148	5.37807	10.1334	7.4459	4.9984	1.07582	1.24123	1.18788	1.42934	1.67828	1.54171	0.39174	0.204852	0.741211	0.422011	0.350347	0.999265
HORVU0Hr1G016310	Endochitinase A	0.238763	1.06803	0.864843	1.34592	0.671273	1.06909	0	0.143435	0.116108	0	0	0	0.489697	0.395457	0.840685	-1.4116	0.175749	0.999265
HORVU0Hr1G016330	phenylalanine ammonia-lyase 2	57.252	54.2736	56.1317	81.4354	57.331	49.9796	46.1684	43.1314	47.081	47.1954	28.2403	44.0688	-0.0173392	0.93628	0.989996	-0.205283	0.350356	0.999265
HORVU0Hr1G016340	unknown function	0	0	0.105812	0	0	0	0	0	0	3.82997e-10	0	0	-1.24507	0.487689	0.884341	-0.266222	0.883624	0.999265
HORVU0Hr1G016360	DNAJ homologue 3	0	0	0	0	0	0.682732	0	0	1.925	0	0	0	0.942901	0.651927	0.94012	-1.61945	0.431284	0.999265
HORVU0Hr1G016380	expansin B4	89.3484	97.5743	84.0848	109.658	109.875	68.1439	35.4937	67.5436	52.8466	53.6559	99.2136	53.381	-0.102906	0.775325	0.968493	0.408281	0.267782	0.999265
HORVU0Hr1G016410	expansin B4	1.30456	2.42608	1.40654	3.62279	2.43265	2.03245	1.50226	1.78759	3.221	1.27539	1.35403	3.15515	0.494873	0.23151	0.763373	-0.192417	0.649582	0.999265
HORVU0Hr1G016430	Bifunctional inhibitor/lipid-transfer protein/seed storage 2S albumin superfamily protein	24.4877	31.0464	21.9915	29.8432	27.9989	25.8799	7.72202	5.46354	4.1711	5.52648	6.34254	5.92061	-0.0337031	0.919177	0.986768	0.0985346	0.809883	0.999265
HORVU0Hr1G016450	Transducin/WD40 repeat-like superfamily protein	29.6335	35.7994	28.4351	40.2372	35.8189	26.6418	12.5011	15.9909	12.7666	13.2936	17.41	16.8158	-0.0423973	0.85647	0.980587	0.223821	0.367363	0.999265
HORVU0Hr1G016480	RING/U-box superfamily protein	0.209364	0.460415	0.518475	1.09351	2.35632	0.345007	0	0	0.141669	0.117794	0.0894522	0	1.07382	0.194078	0.730621	0.507917	0.732432	0.999265
HORVU0Hr1G016510	RING/U-box superfamily protein	1.93963	1.66023	1.67244	2.12215	2.08296	4.35631	0.917657	0.302909	1.61144	0.885177	0.962094	1.08959	0.477262	0.313984	0.809813	0.341837	0.596386	0.999265
HORVU0Hr1G016560	unknown function	1.20764	1.32465	1.68951	2.14534	1.89779	3.21319	1.41089	1.65316	1.29983	1.71179	1.55208	1.52791	0.592028	0.229969	0.761704	0.141019	0.786528	0.999265
HORVU0Hr1G016590	growth-regulating factor 3	4.51369	1.74913	2.71932	6.96122	5.16815	6.5821	1.49994	3.11628	2.21213	1.94565	2.34449	2.559	0.974471	0.0356974	0.440345	0.0763425	0.883814	0.999265
HORVU0Hr1G016630	unknown protein; BEST Arabidopsis thaliana protein match is: unknown protein .	4.73478	7.49663	7.83254	6.34184	3.44722	6.76894	0	1.29433	1.9568	4.54336	0.00367502	3.55844	-0.445237	0.556604	0.909045	0.56207	0.684969	0.999265
HORVU0Hr1G016640	AAA-type ATPase family protein	4.25202	2.11944	3.64133	2.38868	2.32979	6.06103	0.999759	0.395413	0.497909	0.997527	0.324062	0.613489	-0.1184	0.774781	0.968493	-0.0368308	0.959672	0.999265
HORVU0Hr1G016660	Protein kinase superfamily protein	0.171085	0.0737742	0.084354	0.175661	0.48583	0.7046	0.976765	1.72801e-09	0.707965	0.0424597	1.71398	0.611494	1.58548	0.331919	0.818413	0.789909	0.588302	0.999265
HORVU0Hr1G016720	3-ketodihydrosphingosine reductase	23.7568	25.921	25.6637	29.0468	21.2213	27.7437	8.99493	9.19455	10.0758	7.48525	8.87051	9.42467	-0.119853	0.473157	0.877338	-0.114252	0.539656	0.999265
HORVU0Hr1G016780	Cytochrome P450 superfamily protein	2.90089	11.0599	3.88721	17.1744	9.68137	2.01478	3.62169	1.02637	1.98459	2.16445	1.59245	0.853909	0.292303	0.657801	0.94232	-0.428053	0.633276	0.999265
HORVU0Hr1G016820	Protein kinase superfamily protein	16.8575	18.6536	20.3913	18.1458	19.3527	27.1296	10.4369	7.7168	8.40258	11.1789	6.25552	10.6181	0.0334154	0.890857	0.982292	0.0553119	0.833747	0.999265
HORVU0Hr1G016840	Mitochondrial transcription termination factor family protein	0.927826	0.454321	0.897937	1.34228	0.831275	0.798155	0.23618	0.267537	0.365293	0.234262	0.295856	0.571418	0.205035	0.604852	0.925431	0.272983	0.625625	0.999265
HORVU0Hr1G016860	DNA-binding protein SMUBP-2	2.26505	2.22078	2.67545	2.89588	2.69958	2.80173	1.56414	1.22222	1.61945	1.42533	0.984985	1.58674	0.0691958	0.75053	0.962583	-0.147829	0.561321	0.999265
HORVU0Hr1G016880	unknown protein; BEST Arabidopsis thaliana protein match is: unknown protein .	1.04225	1.27565	2.03644	0.86216	2.18145	2.63929	0.519474	0.486849	0.825913	0.493645	0.769853	0.808612	0.14312	0.68914	0.950294	0.213989	0.662407	0.999265
HORVU0Hr1G016920	Pentatricopeptide repeat-containing protein	10.7264	11.8806	12.5809	12.2023	12.7107	17.6795	2.31028	2.85198	2.90498	3.23631	3.66269	4.00514	0.100729	0.535599	0.901029	0.456581	0.0261244	0.999265
HORVU0Hr1G016930	Coffea canephora DH200=94 genomic scaffold, scaffold_5	0.535077	0.0897401	0.558517	0.537055	0.449071	0.708323	0.224806	0	0.286453	0.161406	0.138076	0.493326	0.572902	0.458054	0.873197	0.875552	0.38525	0.999265
HORVU0Hr1G016940	histone H2A 6	6.76938	8.45232	8.0141	10.3134	7.31639	8.53598	3.33739	1.25728	3.03217	2.06574	2.3688	3.07991	-0.00225284	0.995467	0.999646	0.0916091	0.87951	0.999265
HORVU0Hr1G016960	unknown function	17.6703	26.813	21.4008	22.1573	27.0384	20.7591	10.1092	17.6819	14.5544	8.88127	13.2215	17.9963	-0.0610368	0.80163	0.972953	-0.0729566	0.780966	0.999265
HORVU0Hr1G017000	2-oxoglutarate (2OG) and Fe(II)-dependent oxygenase superfamily protein	13.7421	17.4828	24.9381	18.7912	19.6284	14.2154	15.5478	13.224	10.054	11.9299	17.7214	14.8861	-0.233803	0.37869	0.836453	0.225738	0.41672	0.999265
HORVU0Hr1G017020	Elongation factor 1-alpha	335.807	278.204	274.07	264.631	266.883	264.702	92.1847	102.197	78.1321	85.2795	61.0955	88.6085	-0.308653	0.135316	0.669112	-0.203768	0.299419	0.999265
HORVU0Hr1G017050	Galactose-1-phosphate uridylyltransferase	9.99915	13.3162	15.7116	17.3107	15.1209	28.2969	5.83872	4.97137	7.64915	6.21966	5.64842	10.6406	0.454092	0.140155	0.673971	0.26756	0.474722	0.999265
HORVU0Hr1G017070	Galactose-1-phosphate uridylyltransferase	1.40834	1.20902	0.480047	2.13801	1.96012	1.2177	0.382944	0.227994	0.404524	0.172671	0.199858	0.748227	0.714491	0.102888	0.611615	-0.11559	0.862798	0.999265
HORVU0Hr1G017080	microtubule-associated proteins 70-2	1.43518	2.55309	2.95158	2.68547	3.0957	4.42467	1.4133	1.57233	1.70586	1.61917	1.13391	2.77501	0.431913	0.162112	0.69505	0.146492	0.678494	0.999265
HORVU0Hr1G017090	Mitochondrial transcription termination factor family protein	7.71246	7.65615	6.32065	8.2891	6.68508	5.72812	1.87621	1.79933	1.536	1.47347	1.94499	1.4008	-0.240236	0.340551	0.821177	-0.0966398	0.779889	0.999265
HORVU0Hr1G017100	unknown protein; BEST Arabidopsis thaliana protein match is: unknown protein .	14.1769	15.4066	12.5785	11.6817	10.9543	11.2523	3.78903	4.93576	4.5941	3.39841	5.78136	4.42967	-0.467284	0.0285236	0.408709	0.0399652	0.871925	0.999265
HORVU0Hr1G017110	undescribed protein	0.463291	0.697565	0.458069	1.62681	0.862965	1.52395	0	0	0.125554	0	0.3177	0	1.10752	0.0542	0.501989	0.40687	0.727841	0.999265
HORVU0Hr1G017120	ATPase GET3	7.26168	9.84464	7.97452	6.85334	9.08194	7.24307	3.2555	2.64775	3.67689	1.614	2.35725	2.86216	-0.271381	0.239872	0.767245	-0.471785	0.132476	0.999265
HORVU0Hr1G017130	Aquaporin Z	4.24454	1.12302	0	0	4.58097	0	0	0.379455	0.692706	0	0	0.320948	-1.24355	0.411309	0.850027	-1.13737	0.532704	0.999265
HORVU0Hr1G017140	Methyltransferase-like protein 7A	4.86153	6.32936	7.14977	5.8533	5.57399	7.66603	2.00046	1.94846	2.99844	2.73215	1.17932	2.25085	-0.0931376	0.697039	0.952528	-0.239368	0.482184	0.999265
HORVU0Hr1G017160	Glutaredoxin family protein	0.512762	0.801332	0.441658	1.46982	0.733722	1.10932	0.244404	0.350913	0.348441	0.434474	0.553519	0.264912	0.745282	0.0923719	0.591821	0.36378	0.515877	0.999265
HORVU0Hr1G017170	BAH domain ;TFIIS helical bundle-like domain	13.1173	15.3549	14.5094	13.079	13.3964	16.5988	12.9146	12.0338	13.9426	15.8029	7.38414	13.7537	-0.159712	0.460808	0.874112	-0.126456	0.559802	0.999265
HORVU0Hr1G017220	Mannan endo-1,4-beta-mannosidase 4	0.325266	0.0771352	0.121669	0.135098	0	0.057826	0	0.0741709	0.181409	0	0	0.145003	-1.41823	0.130101	0.661532	-0.868953	0.405095	0.999265
HORVU0Hr1G017230	ribonuclease 1	0.228445	1.14309	1.25034	1.99025	1.85623	0.0806443	0	0.447659	0.371874	0.792471	2.34059	0.508803	-0.269071	0.800652	0.972953	2.29399	0.0911524	0.999265
HORVU0Hr1G017240	ARM repeat superfamily protein	2.73447	4.1188	4.52909	1.11655	1.89772	0.730666	3.83607	3.68573	4.17249	4.31182	2.00633	3.98618	-1.77165	0.00161682	0.111407	-0.267075	0.515569	0.999265
HORVU0Hr1G017250	Protein DCL, chloroplastic	9.77608	8.6824	8.76384	10.3044	11.714	16.9878	1.16019	2.27422	3.27899	2.45837	2.64169	5.59832	0.339981	0.282847	0.794149	0.674501	0.190005	0.999265
HORVU0Hr1G017260	Cytochrome b-c1 complex, subunit 8 protein	564.528	428.856	419.576	454.299	464.41	394.493	158.446	162.22	110.034	115.959	177.802	99.9594	-0.252621	0.39548	0.840685	-0.132236	0.64769	0.999265
HORVU0Hr1G017320	unknown function	7.32053	8.43304	8.63677	5.65642	6.3834	7.33257	6.64692	6.72715	7.67621	6.79996	3.59729	7.14962	-0.491498	0.0296022	0.411756	-0.315104	0.157809	0.999265
HORVU0Hr1G017330	DNA helicase MCM8	62.9092	94.1834	122.954	53.901	87.0799	103.972	18.6057	14.6902	16.8668	11.3012	16.2577	16.6208	-0.350448	0.373949	0.834401	-0.173528	0.671372	0.999265
HORVU0Hr1G017360	60S ribosomal protein L39-1	968.568	1221.78	1152.88	1008.66	1097.78	1265.02	241.025	324.446	336.253	221.52	594.495	379.392	-0.145699	0.621851	0.930984	0.327238	0.262302	0.999265
HORVU0Hr1G017370	aspartate aminotransferase 5	54.336	72.5817	82.352	66.5328	74.6812	92.3666	22.0497	18.3119	20.248	18.5232	25.6435	26.2566	0.00824851	0.97034	0.995394	0.223961	0.326378	0.999265
HORVU0Hr1G017380	Serine-rich protein	2.28599	1.4334	1.48847	1.94551	2.24251	1.62015	1.36501	2.45892	0.975289	1.10128	1.81832	1.5253	0.00051529	0.999068	0.999887	-0.00939442	0.984473	0.999265
HORVU0Hr1G017440	Homoserine O-acetyltransferase	0	0.360663	0.875106	1.2798	1.26969	0.278713	0.316604	0.526029	0.763113	0.183705	0.612541	0.573351	1.40158	0.195547	0.731391	-0.241359	0.81477	0.999265
HORVU0Hr1G017450	Chaperone protein DnaJ	1.99205	2.93869	2.59089	1.79108	2.02137	3.12323	0.979392	0.934897	1.14325	0.793106	0.548849	1.0841	-0.27695	0.28415	0.794372	-0.371994	0.299231	0.999265
HORVU0Hr1G017490	NAC domain protein,	13.5915	17.2279	15.0228	40.5175	26.0412	22.9571	1.14343	1.49873	1.11437	0.951826	1.24926	1.55987	0.768279	0.00426342	0.181932	0.00922567	0.982979	0.999265
HORVU0Hr1G017510	protein kinase family protein	6.87457	7.7158	7.84712	5.01164	7.09178	10.1645	5.21457	4.18359	4.71849	4.70821	4.06046	5.67886	-0.218373	0.385933	0.837156	0.0427945	0.872583	0.999265
HORVU0Hr1G017530	BnaC01g00720D protein	2.94053	5.09141	3.7975	8.05715	5.27367	6.53061	1.05166	1.26732	1.20761	0.692297	1.72067	1.15733	0.604518	0.0291366	0.409682	-0.0208197	0.955866	0.999265
HORVU0Hr1G017540	glutathione reductase	39.4153	42.7971	46.0833	48.2021	48.5006	51.5663	18.7559	17.2929	14.1421	11.1506	11.2271	19.5696	0.0514134	0.852485	0.979709	-0.281407	0.411263	0.999265
HORVU0Hr1G017560	Cytochrome P450 superfamily protein	17.8261	18.8767	19.2065	11.3912	11.3555	14.7264	4.10796	2.75267	2.48055	2.09058	2.86893	4.06865	-0.742807	0.00302566	0.154936	-0.0389354	0.889662	0.999265
HORVU0Hr1G017570	Inosine-5'-monophosphate dehydrogenase	52.9778	56.0899	66.3698	56.0246	56.2554	60.1058	47.9288	37.1658	65.614	48.7235	39.0715	47.156	-0.177266	0.613163	0.927944	-0.107095	0.760258	0.999265
HORVU0Hr1G017620	Actin-related protein 2/3 complex subunit 1B	39.7315	46.645	51.1342	41.132	43.8949	53.7513	22.9726	24.3185	22.985	20.4903	16.6464	25.7969	-0.146147	0.541892	0.903969	-0.16397	0.511405	0.999265
HORVU0Hr1G017680	unknown function	4.22846	4.32079	3.85401	5.60998	4.03824	4.02592	1.20806	1.66632	1.91432	1.83009	1.39747	2.03954	-0.0398373	0.852309	0.979709	0.152092	0.588007	0.999265
HORVU0Hr1G017690	Cytochrome P450 superfamily protein	0.168309	0.210956	0.24929	0.138316	0.141483	0.0394914	0.106626	0.118393	0.570663	0.409134	0	0.0994678	-1.1879	0.183042	0.718475	-1.25989	0.176494	0.999265
HORVU0Hr1G017740	undescribed protein	77.7975	73.5041	70.8064	54.6202	76.5014	94.6187	31.0342	25.7793	30.4266	27.2464	34.6313	28.4086	-0.167553	0.488446	0.884502	0.0697447	0.789467	0.999265
HORVU0Hr1G017750	undescribed protein	42.2527	28.7999	23.9555	6.26244	10.3835	13.2226	1.58402	0.77392	7.39255	0	7.29061	2.27575	-1.76957	0.0296167	0.411756	-0.229564	0.863913	0.999265
HORVU0Hr1G017760	Remorin family protein	0	0	0	0	0	0	0.104377	0	0.856354	0.356264	0	2.40215	-0.19688	0.881595	0.981538	0.64323	0.563248	0.999265
HORVU0Hr1G017790	Disease resistance protein	0	0	0	0	0	0.0240059	0.29472	0.375743	0.209946	0.145424	0.133671	0.121381	0.327161	0.759008	0.964247	-1.03246	0.107908	0.999265
HORVU0Hr1G017800	unknown protein; Has 84 Blast hits to 64 proteins in 35 species: Archae - 0; Bacteria - 0; Metazoa - 31; Fungi - 0; Plants - 24; Viruses - 0; Other Eukaryotes - 29 (source: NCBI BLink).	4.73129	4.89874	3.83931	4.99005	4.36298	4.66813	2.39301	2.03059	2.38602	2.18548	2.30241	2.08949	-0.0922749	0.647209	0.937566	-0.0260501	0.911849	0.999265
HORVU0Hr1G017960	Disease resistance protein RPM1	0	0	0.124224	0.0689702	0.111251	0.177154	0.410126	0.840097	0.53407	0.11109	0.508916	0.591986	1.10963	0.231659	0.763373	-0.66702	0.281581	0.999265
HORVU0Hr1G017970	4-hydroxybenzoate octaprenyltransferase	1.07894	1.35517	3.63576	2.76272	1.56075	1.82843	0.98092	1.24981	0.0764825	0.685002	0.385187	0.735763	-0.031148	0.962155	0.994677	0.0934556	0.92297	0.999265
HORVU0Hr1G018000	Extended synaptotagmin-1	5.02332	3.95152	4.89377	3.64274	3.39039	6.16585	3.22288	3.15942	4.10363	2.46167	1.83657	2.37386	-0.265172	0.248029	0.774152	-0.638328	0.0195176	0.999265
HORVU0Hr1G018100	Carboxymethylenebutenolidase-like protein	3.9005	5.20319	5.89518	4.15779	5.52923	7.32944	2.49064	2.30706	3.17934	2.10103	2.16306	3.09251	0.00811597	0.971877	0.995618	-0.104011	0.676402	0.999265
HORVU0Hr1G018140	Survival motor neuron protein	15.7701	18.6548	21.6973	10.3881	19.436	26.2413	13.3573	12.0758	15.0831	11.8408	8.60922	16.1629	-0.242165	0.480141	0.880534	-0.17063	0.631274	0.999265
HORVU0Hr1G018190	4-coumarate:CoA ligase 3	1.98794	2.94578	4.16266	2.4733	3.89208	2.51333	1.11312	1.69282	1.45476	0.732912	1.59093	2.0167	-0.181779	0.550267	0.906818	-0.0257169	0.945784	0.999265
HORVU0Hr1G018200	Vacuolar protein sorting-associated protein 27	51.3967	51.0267	47.6153	51.6133	53.0528	56.203	27.4126	22.7609	24.1371	23.737	20.245	27.0604	-0.0572935	0.73609	0.959055	-0.0516447	0.766413	0.999265
HORVU0Hr1G018210	E3 ubiquitin-protein ligase BRE1-like 1	4.53521	4.42817	4.84486	4.77165	3.97972	4.703	6.02334	6.44255	7.56618	6.12937	4.09464	6.72316	-0.200576	0.299519	0.802862	-0.250506	0.188211	0.999265
HORVU0Hr1G018240	Ethylene-responsive transcription factor 1	1.15186	2.53804	1.84719	4.11062	3.93046	2.59779	0.589719	0.763579	0.901548	1.14739	1.8049	2.36487	0.781004	0.0645837	0.530801	1.15165	0.0408936	0.999265
HORVU0Hr1G018270	Cytochrome P450 superfamily protein	0	0	0	0	0.0608833	0	1.25516	1.27078	1.71987	2.06823	0.953774	1.54894	0.390858	0.67423	0.946917	0.0390436	0.908635	0.999265
HORVU0Hr1G018300	Chaperone protein dnaJ 3	60.5115	55.8954	61.2308	41.1835	47.4211	57.1428	43.2079	38.236	38.1959	37.7844	23.3411	36.3457	-0.4549	0.0334077	0.430304	-0.306663	0.138548	0.999265
HORVU0Hr1G018320	expansin B4	12.5341	12.3803	20.4498	27.8044	15.0666	20.5207	20.5828	23.9414	20.4536	20.148	9.49184	21.8784	0.312609	0.415085	0.850934	-0.411825	0.285142	0.999265
HORVU0Hr1G018370	Unplaced genomic scaffold supercont1.4, whole genome shotgun sequence	0.924381	2.10911	1.68632	0.834366	0.795698	1.39505	0.279935	0.349335	1.24969	0.49652	0.553186	0.274946	-0.732382	0.107126	0.620698	-0.202333	0.740145	0.999265
HORVU0Hr1G018380	Glycine cleavage system H protein	15.417	16.6501	19.254	12.3878	14.2909	20.0402	11.6107	10.2461	10.107	9.82624	8.29673	10.0099	-0.316525	0.131349	0.663378	-0.167468	0.420539	0.999265
HORVU0Hr1G018510	Male gametophyte defective 1	304.009	433.416	468.492	292.644	346.264	361.34	164.678	204.519	190.717	152.91	181.554	196.78	-0.40866	0.050558	0.491534	-0.0584618	0.761668	0.999265
HORVU0Hr1G018590	Leucine-rich repeat receptor-like protein kinase family protein	0.95081	1.67974	1.70762	0.42637	0.972906	0.284043	0.711616	1.04987	1.34995	0.925666	0.445274	2.09462	-1.66831	0.00768023	0.238404	-0.0809233	0.878497	0.999265
HORVU0Hr1G018670	Protein of Unknown Function (DUF239)	6.28671	6.08189	5.30223	2.73366	4.27009	7.26145	1.27872	0.845863	2.14349	0.926892	1.13298	2.18093	-0.541932	0.0882602	0.581432	0.025291	0.956727	0.999265
HORVU0Hr1G018690	Disease resistance protein RPM1	1.05835	0.583227	0.74177	0.592285	0.751702	1.47139	0.356969	0.677373	0.656982	0.476108	0.36357	0.498097	0.0430848	0.918195	0.986725	-0.286788	0.574401	0.999265
HORVU0Hr1G018710	Disease resistance protein RGA2	1.48427	2.04354	2.38406	2.14983	2.17647	2.41776	0.967086	0.97079	0.606629	1.25376	0.763914	1.53106	0.0502303	0.852072	0.979709	0.436958	0.220393	0.999265
HORVU0Hr1G018830	Cell division protein FtsZ	12.361	20.1527	15.2069	9.28515	11.8543	11.5793	5.89404	5.16943	2.33696	4.63141	5.21398	4.65055	-0.678393	0.0159621	0.329909	0.232099	0.455515	0.999265
HORVU0Hr1G018850	Acid beta-fructofuranosidase	26.5125	14.4424	12.1933	17.8307	13.0071	12.1308	1.16769	1.41025	0.742084	0.216389	0.759315	0.407867	-0.403173	0.190317	0.7281	-1.28996	0.0496241	0.999265
HORVU0Hr1G018890	sulfotransferase 17	1.0573	1.81455	1.19951	0.731014	1.048	0.470571	11.7767	19.9332	17.5992	12.2734	27.8936	19.1643	-1.05041	0.129664	0.660269	0.24733	0.482385	0.999265
HORVU0Hr1G018910	undescribed protein	151.095	149.798	166.053	61.3244	117.793	168.505	12.8797	16.5491	9.18316	7.77929	7.61451	4.1404	-0.700638	0.0406785	0.461077	-0.980385	0.0179538	0.999265
HORVU0Hr1G018970	myb-like transcription factor family protein	1.22766	2.47189	1.43272	2.82721	1.95453	2.33033	0.192337	0.556383	0.413256	0.257782	0.841726	0.636853	0.362763	0.303493	0.806125	0.529373	0.35412	0.999265
HORVU0Hr1G019370	Protein kinase family protein	1.01236	1.77936	0.992921	0.684535	0.898004	1.67949	0.406002	0	0.780879	0.27299	0.000102407	0.727748	-0.364589	0.607617	0.925622	-0.431999	0.749319	0.999265
HORVU0Hr1G019390	Protein kinase family protein	0.488337	0	0.0887374	0	0.731145	0.164967	0.408557	0	0.0219628	0	0.0169347	0.0925938	0.215572	0.866639	0.981033	-0.804418	0.610773	0.999265
HORVU0Hr1G019410	unknown protein; Has 22 Blast hits to 18 proteins in 9 species: Archae - 0; Bacteria - 0; Metazoa - 0; Fungi - 0; Plants - 22; Viruses - 0; Other Eukaryotes - 0 (source: NCBI BLink).	0.894711	0.504975	0.651709	1.5666	0.979783	0.96651	0.113268	0.108647	0.146516	0.201657	0.23027	0.264444	0.570766	0.196639	0.732511	0.785482	0.274839	0.999265
HORVU0Hr1G019570	Beta-1,3-N-acetylglucosaminyltransferase family protein	7.6374	7.50359	4.31536	10.1242	9.53523	9.61283	0	0	0	0	0	0	0.473873	0.138433	0.673279	-0.266222	0.719287	0.999265
HORVU0Hr1G019590	2-oxoglutarate (2OG) and Fe(II)-dependent oxygenase superfamily protein	0.298863	0.633519	0.200251	1.44702	0.445002	0.571337	1.48785	0.840097	1.60221	2.32727	1.08044	2.48874	0.81612	0.238629	0.766824	0.509831	0.316787	0.999265
HORVU0Hr1G019610	pentatricopeptide repeat 336	2.5669	2.70558	2.0151	2.96125	2.56295	1.57766	1.27871	1.44656	0.725971	0.402451	0.762252	0.989401	-0.254	0.444763	0.8671	-0.657537	0.171669	0.999265
HORVU0Hr1G019620	Pentatricopeptide repeat-containing protein	0.182911	0.262329	0.270493	0.217291	0.184638	0.24892	0.0628042	0.0900628	0.0335504	0.106849	0.110168	0.149637	-0.276825	0.562825	0.909873	0.910358	0.170618	0.999265
HORVU0Hr1G019640	basic helix-loop-helix (bHLH) DNA-binding superfamily protein	0.686504	0.87014	0.601205	1.33634	0.762865	1.71521	0	0	0	0	0	0	0.600442	0.131079	0.663099	-0.266222	0.720708	0.999265
HORVU0Hr1G019670	unknown function	6.24586	14.5358	10.091	4.87337	10.0698	9.49759	3.92574	4.44003	4.07456	2.66935	3.62159	5.49687	-0.461976	0.180673	0.715165	-0.108449	0.802733	0.999265
HORVU0Hr1G019690	Tuliposide A-converting enzyme 1, chloroplastic	1.61866	0.637178	0.756561	0.420979	0.981996	0.599833	2.76845	3.58775	3.32131	2.48758	1.539	3.26357	-0.67578	0.310018	0.807105	-0.460947	0.313879	0.999265
HORVU0Hr1G019700	alpha/beta-Hydrolases superfamily protein	3.57349	7.78597	7.30193	11.0129	10.4719	9.07167	1.32926	1.06356	1.45702	1.72424	3.76676	1.99026	0.615456	0.0506401	0.491534	0.905624	0.0717444	0.999265
HORVU0Hr1G019710	alpha/beta-Hydrolases superfamily protein	16.3966	12.1189	13.57	17.9046	12.4211	8.45594	3.41956	3.37008	2.04995	2.10586	4.25464	4.27676	-0.353193	0.281506	0.793838	0.266808	0.58538	0.999265
HORVU0Hr1G019750	Chaperone protein DnaJ	3.22644	5.60928	3.71475	6.2225	6.23089	6.82983	0.562504	0.665659	1.42005	1.27976	1.17975	2.81039	0.505858	0.0758685	0.55494	0.958719	0.0454494	0.999265
HORVU0Hr1G019770	39S ribosomal protein L53/MRP-L53	47.7488	54.3636	43.2651	57.5873	47.2343	35.597	10.7855	15.093	10.7415	14.6	17.995	14.8698	-0.230349	0.357353	0.830033	0.405636	0.158058	0.999265
HORVU0Hr1G019780	Pentatricopeptide repeat-containing protein	0.680082	1.4682	1.24719	0.776101	1.4823	1.2142	0.314446	0.376161	0.210114	0.314387	0.347254	0.109502	-0.0983698	0.780686	0.968697	-0.315272	0.583977	0.999265
HORVU0Hr1G019800	F-box/RNI-like superfamily protein	0.515368	0.453249	0.765573	0.33992	0.339434	0.485168	1.43231	1.18786	2.86007	1.50803	0.79303	2.13386	-0.693136	0.212436	0.747937	-0.305525	0.422516	0.999265
HORVU0Hr1G019840	Cytochrome P450 superfamily protein	7.40645	7.9162	5.01367	10.4512	10.5919	6.94602	0.184947	0.561699	0.198626	0.850837	1.57313	0.524262	0.299628	0.372061	0.833022	1.57146	0.0548419	0.999265
HORVU0Hr1G019870	hypothetical protein chrM:11918-12241 FORWARD	575.674	531.262	526.116	525.533	369.584	435.516	499.135	458.003	454.154	466.199	312.312	478.279	-0.466234	0.0476633	0.483192	-0.169956	0.44404	0.999265
HORVU0Hr1G019920	ATP synthase subunit alpha, chloroplastic	0.294717	0.499656	0.789552	0.219447	0.548264	0.28158	0.733916	0.473491	0.526811	0.328734	0.410072	0.817176	-0.710243	0.189091	0.726701	-0.214428	0.66958	0.999265
HORVU0Hr1G019930	NADH-ubiquinone oxidoreductase chain 1	1.50023	1.71028	2.41825	0.886127	1.32691	1.89833	1.44862	1.90649	1.60558	1.84404	1.28421	2.62954	-0.63398	0.0418542	0.46601	0.169503	0.559612	0.999265
HORVU0Hr1G019950	ATP synthase subunit alpha	9.99694	13.3532	17.7029	5.80892	5.90844	13.0791	26.1851	26.283	37.8261	26.7378	12.4283	40.7066	-0.940074	0.0627435	0.528187	-0.297159	0.505275	0.999265
HORVU0Hr1G020110	heat shock factor binding protein	109.03	109.645	130.59	93.9445	110.1	148.264	81.366	81.319	84.1668	77.2482	84.0481	76.3967	-0.166018	0.416403	0.851334	-0.0356121	0.861791	0.999265
HORVU0Hr1G020130	Importin-9	7.12877	7.01518	9.89009	4.74689	7.55105	11.5112	4.16639	2.96644	2.66494	1.9652	1.53538	4.03944	-0.23233	0.523359	0.896242	-0.463294	0.346633	0.999265
HORVU0Hr1G020140	Glucose-repressible alcohol dehydrogenase transcriptional effector	2.20006	4.37175	1.05347	2.04253	1.56734	2.05129	1.6084	1.36817	1.4228	0.367348	0.79669	0.649387	-0.317235	0.499622	0.888877	-1.24827	0.0584465	0.999265
HORVU0Hr1G020180	Transmembrane amino acid transporter family protein	8.13242	0.935425	8.62042	4.88501	5.18625	16.4279	5.8627	0	6.71405	6.74141	1.94767	8.24229	0.669653	0.521257	0.895051	1.5321	0.271866	0.999265
HORVU0Hr1G020200	Transcription factor bHLH49	28.4914	33.4983	24.2855	33.8575	30.3985	27.5556	13.3075	11.9001	12.2061	10.657	11.2094	14.089	-0.0607485	0.729859	0.957103	-0.0458983	0.809973	0.999265
HORVU0Hr1G020210	Armadillo/beta-catenin-like repeat family protein	1.11744	1.25428	1.11864	1.9946	1.4084	1.68832	0.911796	0.626288	0.882628	0.63243	0.368573	0.685567	0.36904	0.176965	0.712193	-0.544867	0.122388	0.999265
HORVU0Hr1G020220	Rac-like GTP-binding protein 1	4.31775	4.4247	4.49211	7.39059	5.36274	5.22657	1.24446	2.05129	1.22513	2.08129	1.21574	1.9017	0.25601	0.308784	0.806813	0.194893	0.570604	0.999265
HORVU0Hr1G020260	Importin-9	8.77947	9.53835	11.9409	5.32879	10.8666	13.778	3.49939	2.49103	3.09546	2.75927	3.40255	3.06801	-0.256728	0.351189	0.826492	0.0571989	0.872395	0.999265
HORVU0Hr1G020270	Domain of unknown function (DUF23)	10.4636	12.3345	12.5674	20.6632	15.3426	13.7856	0.919525	1.76871	1.47931	1.29847	1.29391	2.16085	0.313425	0.26468	0.785102	0.207543	0.657106	0.999265
HORVU0Hr1G020280	receptor-like protein kinase 4	0	0.231282	0	0.602758	0.179004	0.0243657	0	0.22245	0.158146	0.454345	0.157631	0.157421	1.77926	0.255681	0.77949	1.26997	0.34706	0.999265
HORVU0Hr1G020300	Pentatricopeptide repeat-containing protein	1.5855	1.25512	1.17199	1.37908	1.61294	0.877612	0.608454	0.306701	0.342526	0.40678	0.372647	0.136285	-0.269387	0.447511	0.867619	-0.49908	0.376051	0.999265
HORVU0Hr1G020320	unknown protein; BEST Arabidopsis thaliana protein match is: unknown protein .	1.04005	1.11368	1.19903	1.15456	1.86291	0.684107	1.10177	0.67649	0.753554	0.537225	0.741388	0.759126	-0.176121	0.723256	0.956135	-0.263854	0.649428	0.999265
HORVU0Hr1G020330	Protein of Unknown Function (DUF239)	1.95686	3.19317	2.44348	4.5434	3.75585	3.76848	0.105817	0.103628	0.229733	0	0.140006	0	0.512116	0.125832	0.653113	-0.993361	0.194383	0.999265
HORVU0Hr1G020350	Nucleotide/sugar transporter family protein	1.23093	1.34881	2.38633	3.31575	1.89613	2.17308	1.33703	0.181929	0.731647	0.608399	0.217324	0.977158	0.389602	0.421671	0.854901	-0.190952	0.794996	0.999265
HORVU0Hr1G020360	Cysteine-rich repeat secretory protein 12	1.53942	1.97079	1.22236	2.57224	2.50625	1.87534	0	0.313348	0.243398	0	0.154041	0.159227	0.399382	0.319528	0.812071	-0.486538	0.604962	0.999265
HORVU0Hr1G020420	17.6 kDa class II heat shock protein	2.48408	3.77535	4.11478	4.78445	3.3089	5.98443	2.27885	5.59946	4.00905	7.966	6.26973	6.38594	0.277416	0.544179	0.904657	0.877438	0.0584992	0.999265
HORVU0Hr1G020490	ATP-dependent RNA helicase DBP2	1.40108	1.58822	1.50165	1.90426	1.82336	2.12714	1.23034	1.22079	1.34981	1.19573	1.0515	1.47155	0.223943	0.207174	0.742307	-0.0281599	0.881739	0.999265
HORVU0Hr1G020730	Glycosyltransferase family 61 protein	14.2335	16.2801	13.3931	23.1943	16.2825	13.5509	6.0736	5.01934	5.0584	4.37566	7.51939	6.08182	0.0813855	0.818688	0.975953	0.153445	0.69728	0.999265
HORVU0Hr1G020750	beta glucosidase 17	67.3265	51.8876	38.4674	89.6052	60.6148	68.5105	1.67721	2.54904	0.976332	1.06239	1.99037	0.520392	0.33212	0.273014	0.788856	-0.595479	0.281796	0.999265
HORVU0Hr1G020770	Zinc finger protein 346	0.857759	0.762426	0.65472	0.938001	0.573951	1.36821	0.0706381	0.101349	0	0.0941312	0.0480366	0.0327563	0.13174	0.721429	0.956135	0.221763	0.787212	0.999265
HORVU0Hr1G020780	chorismate mutase 2	1.25997	0.812174	1.00559	0.754598	1.12659	1.38802	0.120518	0	0.0708345	0.0774745	0.0590763	0.344853	-0.0828854	0.866269	0.981027	0.718009	0.433356	0.999265
HORVU0Hr1G020790	Serrate RNA effector molecule	6.75027	7.28914	7.83696	6.49644	7.92679	11.4659	7.79969	5.45487	5.36748	3.36858	4.62846	5.43897	0.0549271	0.806776	0.974249	-0.445058	0.0863838	0.999265
HORVU0Hr1G020800	G patch domain-containing protein 11	0.549587	0.33793	0.72702	0.434213	1.2354	0.539755	0.169081	0.263132	0.341864	0	0.211001	0.210845	0.144199	0.810617	0.97459	-1.05927	0.221365	0.999265
HORVU0Hr1G020850	N-acetylated-alpha-linked acidic dipeptidase-like protein	2.19081	4.85152	3.13777	7.40873	5.9192	3.51176	1.16407	4.39369	5.04417	1.99489	2.68321	5.57124	0.547329	0.406232	0.847059	0.0935762	0.898077	0.999265
HORVU0Hr1G020860	Transferrin receptor protein 2	16.76	17.5218	20.4104	22.9859	26.8572	27.4493	23.2974	27.6613	38.0622	28.1703	10.5246	36.6758	0.334266	0.502412	0.889263	-0.395184	0.416865	0.999265
HORVU0Hr1G020940	Oligomeric Golgi complex subunit 3	98.8473	110.94	98.0629	68.2435	81.2646	87.1395	48.1058	48.0582	51.0507	41.3782	24.363	41.7123	-0.537558	0.0279931	0.406205	-0.490309	0.0826055	0.999265
HORVU0Hr1G020960	Histone-lysine N-methyltransferase 2A	8.31367	9.82756	10.2731	4.23428	6.59366	7.37612	5.23524	5.6169	5.16332	3.64698	2.6341	2.51835	-0.82562	0.00133345	0.105056	-0.870679	0.00241208	0.544533
HORVU0Hr1G020980	Tryptophan--tRNA ligase	2.75109	5.38782	4.94167	7.45202	3.56425	3.99844	1.56179	1.06224	0.8311	1.4884	1.51674	3.06958	0.0023979	0.994185	0.999528	0.762601	0.129073	0.999265
HORVU0Hr1G021000	Stomatin-1	221.951	235.009	199.777	297.527	255.513	238.942	74.2556	78.1708	67.5327	56.446	76.236	58.0349	0.109759	0.601667	0.924762	-0.195289	0.367505	0.999265
HORVU0Hr1G021050	Zinc finger protein CONSTANS-LIKE 14	3.63682	4.88012	6.12528	5.25491	5.70273	4.54876	1.78069	0.821924	2.38206	1.58776	0.903809	1.53311	-0.0672759	0.813406	0.974692	-0.217507	0.60868	0.999265
HORVU0Hr1G021060	undescribed protein	101.208	79.573	71.7599	100.457	94.4372	73.9971	37.3048	44.1776	30.8481	43.8442	38.049	42.6257	-0.0637642	0.855294	0.980392	0.180409	0.608697	0.999265
HORVU0Hr1G021200	7SK snRNA methylphosphate capping enzyme	2.52275	5.08584	5.72397	4.95005	4.64057	5.61238	1.15058	1.06974	1.06326	0.547687	1.00668	2.14637	0.105817	0.770543	0.967387	-0.00303652	0.995852	0.999265
HORVU0Hr1G021230	Tyrosine--tRNA ligase	35.1425	55.5832	50.4815	42.0016	44.8582	48.7143	17.9131	17.9273	18.0924	10.5354	21.6552	18.048	-0.192132	0.395588	0.840685	-0.138387	0.554205	0.999265
HORVU0Hr1G021280	xyloglucan endotransglucosylase/hydrolase 28	1.46461	2.54206	2.34306	2.20147	5.42845	2.67108	1.55035	0.34454	1.06173	1.63036	1.76572	0.210056	0.43338	0.448802	0.869003	0.0829567	0.917889	0.999265
HORVU0Hr1G021390	Vesicle-associated membrane protein-associated protein A	21.3393	28.3189	27.4722	21.7189	26.9547	40.1965	9.94776	10.4854	8.31465	7.09068	7.31621	12.2698	0.011989	0.966535	0.994952	-0.128789	0.689091	0.999265
HORVU0Hr1G021450	RING/U-box superfamily protein	0.572683	0.668834	0.648894	0.781167	0.368856	0.534081	0.450416	0.6357	0.313525	0.331468	0.567353	0.384847	-0.387367	0.453976	0.871307	-0.0773098	0.893611	0.999265
HORVU0Hr1G021460	Elicitor inducible beta-1,3-glucanase-like	1.36634	1.09569	1.61515	0.195304	1.48768	1.27906	0.0780086	0.0970318	0.599233	0.587676	0.485956	0.881034	-0.939794	0.164933	0.697463	1.52244	0.105139	0.999265
HORVU0Hr1G021480	Arabidopsis thaliana protein of unknown function (DUF821)	0	0	0.0084781	0.0586317	0.00938068	0.00805529	0	0.010591	0.0118475	0.00984574	0.0910528	0.0408879	1.265	0.273066	0.788856	1.67876	0.126383	0.999265
HORVU0Hr1G021630	Auxin-responsive protein IAA21	10.8378	12.665	19.9776	13.5442	16.2528	26.2721	8.8717	10.2982	9.17818	7.08417	6.00992	12.9715	0.202863	0.622174	0.931309	-0.186481	0.7017	0.999265
HORVU0Hr1G021640	hemoglobin 3	15.1302	20.5545	23.1371	14.1228	19.9896	24.8028	9.14775	9.12866	9.20248	9.21991	8.23087	9.90133	-0.169291	0.401765	0.843759	0.00676335	0.975009	0.999265
HORVU0Hr1G021670	unknown function	3.41613	4.19791	4.66341	2.15763	2.8032	4.15321	1.93282	2.07963	2.65576	1.71697	1.831	2.56015	-0.613839	0.0159654	0.329909	-0.112086	0.672324	0.999265
HORVU0Hr1G021720	Cytochrome P450 superfamily protein	143.699	216.816	182.197	126.734	130.273	165.792	79.1688	84.8468	82.9591	128.64	38.13	65.0837	-0.498729	0.0843368	0.573747	-0.290098	0.394343	0.999265
HORVU0Hr1G021730	histone deacetylase 2	11.5038	11.8274	16.2826	7.95722	10.8915	16.4313	6.49754	3.18618	7.34676	7.63777	5.30218	6.09946	-0.352175	0.345117	0.823531	0.224601	0.641806	0.999265
HORVU0Hr1G021740	histone deacetylase 2	3.50641	4.80269	5.74505	2.1607	3.91411	7.83858	1.72641	1.90231	3.35546	2.1637	1.46794	2.74722	-0.297885	0.473229	0.877338	-0.106213	0.840365	0.999265
HORVU0Hr1G021760	cytochrome P450, family 706, subfamily A, polypeptide 7	9.29145	9.77551	12.3277	9.62625	11.0046	9.55799	5.95465	5.972	6.39625	6.23647	4.23158	8.64692	-0.21377	0.282877	0.794149	0.0114315	0.958355	0.999265
HORVU0Hr1G021800	extra-large G-protein 1	1.71926	1.93508	2.46372	2.09368	2.19462	4.06659	2.02765	1.5587	2.05117	2.38681	1.10166	2.58653	0.248206	0.489958	0.885261	0.0206674	0.956815	0.999265
HORVU0Hr1G021810	O-fucosyltransferase family protein	5.13108	4.47048	4.17988	7.40797	5.1043	4.29926	5.14893	3.58612	3.9903	6.47246	2.60846	4.83524	0.0783624	0.852249	0.979709	0.037333	0.933496	0.999265
HORVU0Hr1G021820	Ethylene-responsive transcription factor 1	3.49511	0.576518	0.389822	2.37192	0.216171	0.912889	0	0	0	0	0	0	-0.359559	0.628928	0.932462	-0.266222	0.858948	0.999265
HORVU0Hr1G021850	Protein of unknown function (DUF581)	4.54341	6.20281	3.79826	3.86461	3.79102	2.65845	5.46175	4.33919	7.27082	7.78109	3.60453	6.26395	-0.647948	0.132308	0.665094	0.0100237	0.979438	0.999265
HORVU0Hr1G021860	Eukaryotic aspartyl protease family protein	0.300493	0.269081	0.775322	0.411055	0.187918	0.340792	0.163017	0.15604	0.321869	0.387151	0.147448	0.596862	-0.591049	0.31195	0.809027	0.603798	0.352696	0.999265
HORVU0Hr1G021880	26S protease regulatory subunit 7	6.1545	17.3505	12.7155	37.043	26.1691	15.4895	10.7559	11.3126	6.47901	19.5922	13.3169	5.1937	0.994274	0.0692867	0.544007	0.269052	0.62506	0.999265
HORVU0Hr1G021930	Membrane lipoprotein, putative	21.7256	22.8689	18.6836	33.9746	31.4785	24.0529	3.87633	7.37464	7.63943	4.38728	6.37843	8.67153	0.324289	0.229185	0.761433	0.0806876	0.837096	0.999265
HORVU0Hr1G021940	Loricrin-like	5.29716	5.3432	5.07441	4.99064	4.65462	5.54142	4.39375	3.88344	4.66344	5.2717	2.35969	5.84289	-0.208831	0.494513	0.886981	-0.0363928	0.907944	0.999265
HORVU0Hr1G021950	Glucan endo-1,3-beta-glucosidase 14	15.5824	15.9126	15.2938	20.3305	18.2039	22.382	7.44471	7.03495	9.66972	9.52233	5.18387	10.2651	0.21796	0.357154	0.830033	0.0123279	0.960889	0.999265
HORVU0Hr1G021960	tRNA-dihydrouridine synthase B	1.64238	3.26621	3.23985	2.46351	3.23283	3.50535	1.92545	1.51355	1.38481	0.646709	0.943693	1.26253	0.0704215	0.850406	0.979549	-0.745706	0.148624	0.999265
HORVU0Hr1G021980	unknown protein; LOCATED IN: chloroplast; BEST Arabidopsis thaliana protein match is: unknown protein .	103.009	96.3674	104.663	84.9202	100.257	87.7758	53.499	63.9059	44.1685	53.8459	57.9392	69.6238	-0.316653	0.151453	0.68191	0.193808	0.382585	0.999265
HORVU0Hr1G022020	glutamine dumper 4	0.807739	0.871208	0.801453	0.635577	0.761645	1.03403	0.436466	0	0.233982	0.259415	0.786645	0.0682917	-0.193358	0.741563	0.960007	0.878376	0.337379	0.999265
HORVU0Hr1G022050	RAB6A-GEF complex partner protein 2	10.6542	13.6702	15.8108	11.6774	12.9512	22.0435	5.68003	7.50129	7.43782	6.06718	4.95183	7.46336	0.0267704	0.932222	0.989534	-0.152208	0.680145	0.999265
HORVU0Hr1G022060	unknown function	11.2236	18.2738	15.3395	19.1978	18.6475	19.2781	6.3614	6.84483	7.76882	4.91111	8.82893	9.4022	0.219534	0.320912	0.813318	0.126024	0.627054	0.999265
HORVU0Hr1G022070	Protein kinase superfamily protein	0.450371	0.240671	0.231467	0.326689	0.209654	0.179964	0.164105	0.0261338	0.0292119	0.0728398	0.0931203	0.0253011	-0.508574	0.326148	0.815638	0.0650623	0.933533	0.999265
HORVU0Hr1G022110	xyloglucan endotransglucosylase/hydrolase 25	24.9877	25.9267	26.4117	57.2686	37.4809	46.439	3.4781	3.81933	1.185	2.39189	8.38924	2.21004	0.687496	0.0466795	0.4783	0.536845	0.338248	0.999265
HORVU0Hr1G022140	germin-like protein 2	22.4484	19.9441	12.0879	37.4632	21.7105	14.5951	0.70703	0.681049	0.625223	0.867489	0.765445	0.566479	0.214622	0.48595	0.883188	0.0984512	0.897429	0.999265
HORVU0Hr1G022160	unknown protein; BEST Arabidopsis thaliana protein match is: unknown protein .	1.17385	1.41367	2.58285	0.619565	1.87954	2.08985	1.32082	1.18798	1.33201	1.31584	0.61973	2.08563	-0.414713	0.35356	0.827944	-0.105219	0.824999	0.999265
HORVU0Hr1G022170	Bifunctional inhibitor/lipid-transfer protein/seed storage 2S albumin superfamily protein	6.37038	7.15596	2.17648	5.11741	0.947036	20.3862	2.21331	3.34998	4.00761	2.92028	0.274501	0	0.0365426	0.963642	0.994677	-2.38387	0.0610751	0.999265
HORVU0Hr1G022190	undescribed protein	3.79756	3.21347	2.86159	1.91144	1.2712	2.69818	0	0	0.756526	0	0	0	-0.88775	0.0575177	0.51112	-1.03081	0.214675	0.999265
HORVU0Hr1G022230	unknown function	6.30103	3.24009	5.59883	2.38364	1.86088	5.59844	0.127662	0.450958	0.991065	1.24067	0	1.38535	-0.838698	0.168089	0.700899	-0.0351911	0.974014	0.999265
HORVU0Hr1G022240	Sec14p-like phosphatidylinositol transfer family protein	2.55869	4.34011	4.74166	4.70063	4.86428	8.00697	1.88158	1.16085	2.08219	1.15726	1.04954	2.14638	0.446745	0.14386	0.674514	-0.244374	0.551866	0.999265
HORVU0Hr1G022270	RING/U-box superfamily protein	8.41476	8.63127	8.37797	7.63024	8.13326	8.81092	4.52791	4.77459	4.87595	5.19706	4.85059	4.86383	-0.208309	0.21531	0.75037	0.0897702	0.619389	0.999265
HORVU0Hr1G022280	3-hydroxyisobutyrate dehydrogenase	12.6846	9.72563	12.98	12.6158	11.0867	12.4647	20.1331	22.0935	19.1348	15.3131	21.5675	19.2311	-0.12137	0.631709	0.933391	-0.118454	0.625831	0.999265
HORVU0Hr1G022300	ALA-interacting subunit 5	14.4062	12.8506	17.5918	11.7312	15.4087	27.8489	7.16922	6.75383	10.7895	7.03523	4.27131	8.93329	0.0565686	0.860415	0.980633	-0.308432	0.4031	0.999265
HORVU0Hr1G022310	Haloacid dehalogenase-like hydrolase domain-containing protein 3	78.5409	91.7254	107.508	52.2197	73.305	89.6501	50.7282	54.6526	58.1299	50.8189	40.9277	53.5128	-0.549172	0.0216508	0.369503	-0.158097	0.475904	0.999265
HORVU0Hr1G022330	undescribed protein	3.27951	3.05473	3.72463	5.14	3.50766	6.32694	0.758429	0.725694	0.810762	0.640248	0.541316	1.33758	0.380157	0.151091	0.681303	0.0292895	0.943053	0.999265
HORVU0Hr1G022360	Oxygen-dependent choline dehydrogenase	2.96793	2.4748	2.03834	6.66329	3.7037	4.09084	0.359883	0.899351	0.504179	1.34746	0.729788	0.707109	0.749172	0.0333036	0.430056	0.64599	0.246667	0.999265
HORVU0Hr1G022470	Phospholipase D Z	40.2012	45.0126	47.4941	25.777	32.0845	32.3696	30.8321	33.495	27.5296	29.0847	13.9611	27.8387	-0.718183	0.00405932	0.176638	-0.426774	0.0672864	0.999265
HORVU0Hr1G022480	Ubiquitin system component Cue protein	2.32363	1.32159	2.63246	2.01469	1.90377	2.33124	0.386606	1.11394	0.472122	0.420357	0.583172	1.50597	-0.130765	0.721836	0.956135	0.275178	0.61281	0.999265
HORVU0Hr1G022500	Ubiquitin system component Cue protein	59.7353	60.7757	56.1272	61.6496	54.9124	54.1268	24.6886	26.4299	19.8276	23.8475	19.5843	22.5165	-0.20886	0.246048	0.772991	-0.0820642	0.651909	0.999265
HORVU0Hr1G022510	Phox (PX) domain-containing protein	5.59462	5.29877	6.03376	4.25212	5.63246	7.42349	7.26663	7.03082	9.01285	7.35659	4.8368	10.1494	-0.155505	0.585549	0.917906	-0.100843	0.716229	0.999265
HORVU0Hr1G022520	Terpene cyclase/mutase family member	3.66994	2.81237	3.92083	3.99997	4.0445	5.49405	1.27257	2.13068	1.03259	1.03324	1.22523	1.14155	0.217281	0.409833	0.849487	-0.298916	0.428215	0.999265
HORVU0Hr1G022580	MAK16 protein-related	44.26	56.2853	52.2819	54.6584	62.5301	60.2637	13.2735	18.832	14.1334	10.2682	26.0917	18.2903	0.0625723	0.821769	0.976016	0.185681	0.530581	0.999265
HORVU0Hr1G022590	Cytochrome P450 superfamily protein	4.53719	5.92624	4.21299	10.3469	5.24814	3.96579	0.304207	1.17426	0.799269	0.906578	0.955085	0.48053	0.13172	0.703715	0.953574	0.167835	0.798624	0.999265
HORVU0Hr1G022610	Terpene cyclase/mutase family member	0.997297	1.33396	0.660038	0.512905	1.1233	1.15936	0.177726	0.14161	0.1506	0.231633	0.185187	0.37159	-0.239737	0.550375	0.906854	0.586945	0.365972	0.999265
HORVU0Hr1G022670	Leucine-rich receptor-like protein kinase family protein	0.733474	0.562438	0.350322	0.633237	0.721107	0.341826	0.984208	1.03805	0.768938	0.681702	0.73597	0.92523	-0.143126	0.715058	0.955454	-0.232854	0.502898	0.999265
HORVU0Hr1G022770	Cyclin B2;3	17.5895	13.6665	8.6858	15.558	21.2335	14.335	1.73206	1.10436	0	2.61774	0	1.50737	0.237327	0.666029	0.944178	-0.0278339	0.984956	0.999265
HORVU0Hr1G022780	starch branching enzyme 3a	8.90438	12.7002	15.2175	4.84786	8.7045	5.91028	6.84596	6.02229	7.74202	6.48495	4.05114	8.67709	-1.08983	0.000447052	0.0392156	-0.148985	0.578691	0.999265
HORVU0Hr1G022790	starch branching enzyme 3b	6.78549	6.78127	8.20918	1.63471	2.94399	1.40566	20.9324	22.5491	19.6285	15.2256	19.3066	13.9562	-2.10573	7.42454e-06	0.00425626	-0.369984	0.156566	0.999265
HORVU0Hr1G022810	starch branching enzyme 1	16.2926	18.7181	22.6873	12.1846	16.9359	17.2922	128.541	113.666	194.707	121.118	102.804	207.508	-0.475851	0.0477293	0.48347	-0.0263157	0.91002	0.999265
HORVU0Hr1G022830	Transmembrane protein 184C	3.32503	3.57667	4.04466	0.165855	4.44803	6.07035	2.06399	0.137559	2.7893	1.13122	0.919844	2.34793	-1.13219	0.220679	0.757919	0.503949	0.668899	0.999265
HORVU0Hr1G023140	amino acid transporter 1	6.00837	6.51838	7.30955	5.95703	6.40987	9.36893	2.50671	1.80827	2.10263	2.02199	2.35903	2.07664	-0.046443	0.826843	0.976977	0.0418565	0.877428	0.999265
HORVU0Hr1G023150	Protein of unknown function (DUF1218)	1.55909	1.22224	1.75093	2.73321	1.7924	1.83073	0.448724	0.537985	0.673171	0.698989	0.608214	0.942695	0.284928	0.346709	0.824528	0.422847	0.329285	0.999265
HORVU0Hr1G023180	GINS complex protein	345.738	307.432	324.756	523.763	440.155	362.658	109.438	135.301	95.0158	114.557	155.594	138.453	0.267241	0.225463	0.761048	0.290662	0.211669	0.999265
HORVU0Hr1G023200	receptor kinase 3	2.55918	2.65164	1.47881	4.3235	2.41831	1.92426	0.585963	0.753503	0.629581	0.174545	0.11488	0.277308	0.160768	0.728608	0.956489	-1.69723	0.0640013	0.999265
HORVU0Hr1G023280	Protein KRI1	83.9288	63.6351	72.1987	41.2036	63.5722	76.5044	24.8382	25.2696	25.2298	19.907	42.2128	22.2673	-0.472597	0.223386	0.760106	0.102007	0.790256	0.999265
HORVU0Hr1G023290	60S ribosomal protein L30	7.65443	7.14388	11.5192	9.64429	20.968	15.9285	2.94741	2.02	0	0.391805	4.26716	1.57043	0.597838	0.268577	0.788113	0.519311	0.614117	0.999265
HORVU0Hr1G023300	Acetyltransferase NSI	2.74217	6.90242	3.64138	7.34049	3.84522	4.91051	1.53225	2.39486	1.13085	2.14009	1.59517	1.75659	0.181804	0.636665	0.934908	0.159716	0.767722	0.999265
HORVU0Hr1G023480	Pentatricopeptide repeat (PPR) superfamily protein	3.84794	2.58722	2.34846	1.98433	1.63473	0.277737	0	0	0	0.229703	1.29582	1.09943	-1.62354	0.0410948	0.462372	2.56155	0.0312395	0.999265
HORVU0Hr1G023540	trehalose-6-phosphate phosphatase	1.42495	2.32997	2.0411	4.08914	1.84485	2.707	1.04961	0.552751	0.92928	0.950222	0.560192	0.62914	0.363307	0.41691	0.85173	-0.228399	0.722483	0.999265
HORVU0Hr1G023640	ABSCISIC ACID-INSENSITIVE 5-like protein 2	2.0007	1.79609	1.69765	1.63839	1.81609	1.4135	0.925997	1.57876	1.4489	1.55822	1.77992	2.54091	-0.346191	0.242879	0.769929	0.590016	0.0689643	0.999265
HORVU0Hr1G023660	Histone superfamily protein	12.4836	7.89151	8.73773	15.669	10.614	12.4483	6.76694	5.69171	3.83607	5.31318	5.30993	3.58009	0.251012	0.444402	0.866996	-0.170675	0.690693	0.999265
HORVU0Hr1G023760	Uncharacterised conserved protein (UCP012943)	0.356533	0.148682	0.340767	0.230681	0.23033	0.369031	0.26674	0.29593	0.228415	0.268155	0.0723421	0.625071	-0.139147	0.851126	0.979549	-0.186398	0.808819	0.999265
HORVU0Hr1G023870	RRNA intron-encoded homing endonuclease	4.35647	5.05125	4.65792	3.06902	2.63757	2.44679	4.95724	3.89843	6.02343	5.06291	8.34228	5.37604	-0.952624	0.0219902	0.372026	0.348577	0.341098	0.999265
HORVU0Hr1G023890	RRNA intron-encoded homing endonuclease	12548.1	5067.03	7496.37	3016.29	5482.88	6821.85	2541.73	214.436	4936.73	11877	26229.5	1174.39	-0.851969	0.632264	0.933486	2.37849	0.185232	0.999265
HORVU0Hr1G023910	Senescence-associated protein	3.62686	4.07335	4.44327	2.55784	2.28341	2.70209	8.09237	6.64832	7.30642	5.20572	7.63365	6.62571	-0.841505	0.0943767	0.594822	-0.166947	0.697569	0.999265
HORVU0Hr1G023930	Senescence-associated protein	128.931	119.085	140.126	84.3848	65.8664	143.145	156.631	113.169	194.788	151.372	285.748	114.62	-0.617668	0.270551	0.788856	0.206111	0.692084	0.999265
HORVU0Hr1G023980	RRNA intron-encoded homing endonuclease	97.4836	89.6941	104.767	58.8059	46.4412	81.2108	121.263	81.4591	119.39	99.4811	178.453	82.5615	-0.836089	0.0986745	0.603658	0.125717	0.793639	0.999265
HORVU0Hr1G023990	Protein TAR1	15.7416	17.5334	17.1575	9.7851	9.67304	7.76715	35.0205	21.6768	29.5934	23.4588	30.991	23.605	-1.05992	0.0204018	0.360506	-0.101323	0.770768	0.999265
HORVU0Hr1G024050	unknown function	33.8458	34.7224	40.9808	30.6299	30.6703	48.2863	26.6982	28.0398	29.3163	22.0864	23.956	27.6879	-0.183699	0.591361	0.919921	-0.172982	0.626281	0.999265
HORVU0Hr1G024070	unknown function	33.8458	34.7224	40.9808	30.6299	30.6703	48.2863	26.6982	28.0398	29.3163	22.0864	23.956	27.6879	-0.183699	0.591361	0.919921	-0.172982	0.626281	0.999265
HORVU0Hr1G024130	RRNA intron-encoded homing endonuclease	2.4606	3.10299	3.72616	1.21463	1.49869	2.57026	4.23731	3.05647	4.80767	3.34417	6.17871	3.52685	-0.988455	0.0738904	0.551534	0.116077	0.795351	0.999265
HORVU0Hr1G024170	Senescence-associated protein	0.657875	0.150618	0.296744	0.0658755	0.131557	0.112835	0.376679	0.362164	0.403914	0.671866	1.01893	0.495578	-1.56555	0.07494	0.553404	0.841747	0.206725	0.999265
HORVU0Hr1G024200	Nascent polypeptide-associated complex subunit beta	369.951	374.554	522.989	323.816	324.91	489.13	504.848	347.105	409.278	537.086	214.09	266.767	-0.322407	0.591604	0.919921	-0.387775	0.518873	0.999265
HORVU0Hr1G024560	Ribulose bisphosphate carboxylase large chain	40.2427	48.6964	42.6769	26.0977	19.5104	33.9822	60.7492	46.1047	78.0742	84.3152	80.377	68.8425	-0.909835	0.0171698	0.339759	0.384257	0.268878	0.999265
HORVU0Hr1G024880	Conserved protein	71.7331	75.6818	75.625	52.4551	54.8406	66.6028	107.962	71.7312	132.015	102.17	116.595	100.058	-0.522263	0.026571	0.398466	0.0944858	0.660245	0.999265
HORVU0Hr1G024950	ORF133; ORF within trnI intron	5.86811	6.02851	5.25088	8.60113	7.53498	8.03024	2.06846	2.08779	2.17292	2.36884	4.62185	2.45828	0.336182	0.232953	0.764428	0.540374	0.147255	0.999265
HORVU0Hr1G025040	NAD(P)H-quinone oxidoreductase subunit I, chloroplastic	0.151068	0.263167	0.614178	0.150649	0	0.236936	0.639763	0.295322	0.762287	0.363528	0.327261	0.87951	-1.68148	0.080362	0.566175	-0.136904	0.842351	0.999265
HORVU0Hr1G025120	Cell wall-associated hydrolase	71.6299	63.9713	62.5373	80.8506	50.3198	56.7938	49.3254	53.0219	68.9276	62.4506	52.968	60.5899	-0.263129	0.215958	0.751108	0.0698203	0.740305	0.999265
HORVU0Hr1G025160	Acetobacter tropicalis DNA, scaffold: scf_atr1_v1419, strain NBRC 16470, whole genome shotgun sequence	192.603	167.051	137.077	150.467	128.098	125.177	121.962	90.8826	116.261	157.771	203.761	113.469	-0.448485	0.416763	0.85173	0.521022	0.355806	0.999265
HORVU0Hr1G025310	PHD finger protein ALFIN-LIKE 4	7.8783	10.7836	7.34801	9.62758	12.2821	12.3969	0.493204	0.597332	0	0.670065	0.243109	0.245606	0.262038	0.356734	0.829639	0.188775	0.799982	0.999265
HORVU0Hr1G025440	unknown protein; BEST Arabidopsis thaliana protein match is: unknown protein .	9.31644	3.61339	12.5626	13.705	13.315	8.16318	10.7761	2.28625	6.04242	3.19802	4.47778	4.17209	0.343098	0.484781	0.882815	-0.404463	0.515502	0.999265
HORVU0Hr1G025540	myb-like transcription factor family protein	12.4199	11.2038	8.39443	12.8254	13.623	9.83212	3.94878	3.02382	2.71607	3.93563	7.09914	6.63973	0.0216816	0.945721	0.991503	0.862327	0.0570723	0.999265
HORVU0Hr1G025650	FAR1-related sequence 5	0.0320416	0.0337818	0.128162	0.0683376	0.0310097	0.0533096	0	0.270622	0	0.150766	0.620034	0.122998	-0.315665	0.764914	0.966348	2.23612	0.0334025	0.999265
HORVU0Hr1G025820	Phosphoethanolamine N-methyltransferase	0.278357	0.277328	0.328346	0.213946	0.13539	0.50672	0	0.162098	0.345793	0.112635	0.097451	0.478255	-0.346795	0.6205	0.930321	0.700406	0.413729	0.999265
HORVU0Hr1G025850	Non-specific lipid-transfer protein-like protein	3.46657	0.765178	4.43571	2.14741	1.10242	2.09688	2.969	2.44287	3.87779	2.96965	2.26782	3.05604	-0.62333	0.309819	0.807087	-0.140517	0.797141	0.999265
HORVU0Hr1G025890	GPN-loop GTPase 1	4.16817	3.48983	3.38168	3.27427	3.59896	3.39434	3.00379	2.58295	2.29763	1.77125	2.45692	3.34452	-0.259152	0.305351	0.806294	-0.0671747	0.811266	0.999265
HORVU0Hr1G025920	Zinc finger CCCH domain-containing protein 36	3.6903	5.80952	6.4934	3.66728	5.23911	6.85111	3.78527	4.49397	7.1085	4.77806	3.78968	6.11559	-0.178067	0.554648	0.908578	-0.0247578	0.935555	0.999265
HORVU0Hr1G026030	tubulin beta chain 2	0.670806	0.882715	0.289183	3.7523	0.209184	0.726179	0.112182	1.70807	0.362864	0.099193	0.200211	0	0.435145	0.794655	0.971654	-2.1496	0.38273	0.999265
HORVU0Hr1G026130	30S ribosomal protein S18, chloroplastic	0.66206	1.15871	1.23333	0.648439	0.840278	0.812108	1.24084	1.25749	1.87132	1.1234	0.553383	3.30066	-0.494126	0.499734	0.888877	-0.15995	0.808454	0.999265
HORVU0Hr1G026140	50S ribosomal protein L20, chloroplastic	0.503893	0.983488	1.19572	0.390094	0.59612	0.475	2.22526	1.9983	2.83189	1.48985	1.24439	3.93946	-0.810873	0.247412	0.773971	-0.237336	0.654846	0.999265
HORVU0Hr1G026150	ATP-dependent Clp protease proteolytic subunit	0.608932	1.11658	1.18529	0.216655	0.452964	0.555711	1.92456	1.95871	3.67811	1.98279	0.95347	3.17516	-1.2804	0.0818228	0.568496	-0.397468	0.428368	0.999265
HORVU0Hr1G026330	NAC domain protein,	1.17165	1.77104	1.37239	2.96929	1.16994	1.0033	0.81006	0.968811	0.588255	1.01857	1.63668	1.32882	-0.0932672	0.879891	0.981538	0.756506	0.304375	0.999265
HORVU0Hr1G026480	Phospholipid-transporting ATPase 10	25.0922	19.9538	16.3689	31.1972	23.4477	20.3307	7.3283	11.4832	5.09068	6.14829	4.28847	6.77203	0.128389	0.659545	0.942899	-0.409889	0.20764	0.999265
HORVU0Hr1G026500	Mitochondrial import inner membrane translocase subunit Tim13	49.968	53.4563	84.3079	32.6327	45.2412	84.8406	45.4291	41.0566	54.8314	28.3351	51.9292	41.8871	-0.435296	0.297939	0.801767	-0.216637	0.607342	0.999265
HORVU0Hr1G026630	Bifunctional inhibitor/lipid-transfer protein/seed storage 2S albumin superfamily protein	195.662	259.051	245.923	129.518	214.37	321.432	95.4359	59.9836	85.4176	55.6236	114.933	53.5697	-0.315126	0.418392	0.853078	-0.137319	0.748199	0.999265
HORVU0Hr1G026650	Growth-regulating factor 4	0	0.980647	0.359076	1.97197	1.00749	0.111781	0.473013	0.300229	0.780758	0	0	0.957941	1.40608	0.347062	0.824546	-2.75355	0.145326	0.999265
HORVU0Hr1G026700	Sulfite reductase [NADPH] hemoprotein beta-component	1.84126	1.8077	1.92177	1.91404	0.70761	2.22502	0.298123	0.881326	1.8396	1.80886	1.30131	0.604262	-0.490387	0.365951	0.832294	0.505886	0.445552	0.999265
HORVU0Hr1G026710	DNA polymerase nu	2.23818	2.55373	2.01625	1.70505	2.01351	3.01141	1.23507	1.05046	1.0002	0.69364	0.708545	0.297866	-0.178455	0.607441	0.925555	-0.954542	0.0666325	0.999265
HORVU0Hr1G027010	WD repeat-containing protein 5	4.3336	5.51264	4.70627	7.56574	6.67168	8.26652	1.49791	2.36741	2.40054	3.35894	3.23603	4.19061	0.474434	0.227197	0.761433	0.810704	0.112782	0.999265
HORVU0Hr1G027050	oxidative stress 3	1.19054	1.77546	0.33853	3.55039	8.41133	1.81439	0	4.05704	2.3806	1.74738	7.95067	1.7099	1.7675	0.128407	0.657725	1.57333	0.192229	0.999265
HORVU0Hr1G027070	undescribed protein	11.2112	12.0418	15.1243	12.4421	8.81412	18.6498	0.46482	0	0.600133	0.414517	0.8049	0	-0.150783	0.690589	0.950655	0.117519	0.920923	0.999265
HORVU0Hr1G027080	anaphase-promoting complex subunit 8	0.822644	0.818962	1.95201	0.991482	1.06265	2.39045	0.904213	0.609192	0.924285	0.704297	0.762035	1.35102	0.155338	0.689806	0.950643	0.189231	0.673252	0.999265
HORVU0Hr1G027130	ADP-ribosylation factor 1	553.675	590.154	636.368	530.718	592.98	779.061	392.8	284.631	385.772	442.782	264.958	383.63	-0.0796653	0.703131	0.95351	0.0422293	0.836269	0.999265
HORVU0Hr1G027160	undescribed protein	4.36395	7.89848	6.51387	6.14919	4.95759	6.42526	3.05095	1.68566	2.55693	4.08288	3.2954	5.69732	-0.21619	0.563876	0.909873	0.761669	0.110629	0.999265
HORVU0Hr1G027200	Histone-lysine N-methyltransferase	0.176978	0.239114	0.283699	0.282105	0.26705	0.216356	0.284324	0.48304	0.391057	0.147214	0.161434	0.602761	-0.0434299	0.933508	0.989549	-0.594236	0.238753	0.999265
HORVU0Hr1G027230	undescribed protein	4.36395	7.89848	6.51387	6.14919	4.95759	6.42526	3.05095	1.68566	2.55693	4.08288	3.2954	5.69732	-0.21619	0.563876	0.909873	0.761669	0.110629	0.999265
HORVU0Hr1G027290	1-acyl-sn-glycerol-3-phosphate acyltransferase 2	32.3856	30.6295	30.6835	33.8564	37.4103	40.9485	10.4196	7.50911	10.6132	9.72621	8.24448	10.834	0.0984453	0.666447	0.944299	0.0399939	0.873133	0.999265
HORVU0Hr1G027310	Cyclic nucleotide-gated ion channel 4	3.69336	3.44597	3.69555	4.91949	2.02624	3.60403	1.43634	0.378038	1.42173	1.04872	0.229727	0.64402	-0.275894	0.584852	0.917906	-0.642816	0.379415	0.999265
HORVU0Hr1G027410	auxin response factor 8	41.7152	30.4509	0	7.50779	1.32506	0	0	0	0	0	0.896554	0	-2.2114	0.197945	0.734324	0.167454	0.940354	0.999265
HORVU0Hr1G027430	Aspartic proteinase nepenthesin-1	0.908129	0.434026	0.445506	0	0	0.382391	0.192568	0	0	0	0	0	-3.04901	0.00189326	0.122429	-1.15398	0.309205	0.999265
HORVU0Hr1G027480	Nodulin MtN21 /EamA-like transporter family protein	0.0231766	0	0	0	0	0.0658364	0	0.08412	0.0625068	0.0779748	0	0.109851	0.0906782	0.915023	0.985883	-0.0870445	0.914382	0.999265
HORVU0Hr1G027660	unknown function	17.5389	13.5516	11.4091	12.6258	7.0664	7.34027	4.67261	12.457	2.91199	8.01741	5.62394	8.08314	-0.846436	0.0516693	0.494453	0.363506	0.43591	0.999265
HORVU0Hr1G027670	undescribed protein	7.34784	18.9716	17.1792	46.2246	28.486	17.391	3.70897	4.34085	5.72848	4.08647	5.0513	6.61689	0.895342	0.0430516	0.470748	0.209552	0.740643	0.999265
HORVU0Hr1G027680	Metal-dependent protein hydrolase	11.6918	11.2764	16.8749	11.0856	18.4786	20.5484	5.98136	3.58132	6.55915	4.70767	7.76616	5.90112	0.147321	0.624093	0.931489	0.24	0.498985	0.999265
HORVU0Hr1G027900	kinesin 4	4.60575	6.20213	5.97852	6.16623	6.82279	8.2463	3.25255	2.10113	1.32213	1.8083	2.79805	4.15042	0.185183	0.505915	0.890185	0.429482	0.219288	0.999265
HORVU0Hr1G027960	p21-activated protein kinase-interacting protein 1-like	3.77386	1.31855	0.937683	2.36125	0	0.477306	0	1.32553	0	0.00176927	0	0	-2.3156	0.0963957	0.598833	-1.88772	0.413456	0.999265
HORVU0Hr1G028010	Ribosome biogenesis protein BOP1 homolog	2.48946	1.28207	0.642314	0	0.0319662	3.60663	1.06226	1.00776	0.696059	0.255752	0.293516	0.653308	-3.0075	0.0145973	0.320241	-1.2479	0.206206	0.999265
HORVU0Hr1G028210	undescribed protein	14.0728	19.7855	17.5675	22.371	26.7874	27.4482	1.11987	0	2.51549	3.147	16.1952	5.41869	0.414374	0.321014	0.813318	2.34868	0.00646166	0.880926
HORVU0Hr1G028230	Methylobacterium aquaticum DNA, complete genome, strain: MA-22A	0	2.28464	0	0	0	0	1.613	0	0	0.589392	0	0.491232	-1.39417	0.294667	0.800121	-0.0243947	0.984495	0.999265
HORVU0Hr1G028350	trehalose phosphate synthase	16.0012	10.8152	5.30016	9.45472	12.4257	0.248994	2.81421	4.21775	7.37748	2.90607	4.27053	0	-1.67145	0.174132	0.708508	-1.58719	0.319034	0.999265
HORVU0Hr1G028600	Maturase K	1.37222	0.969612	0.758493	0.351	0.933486	1.85307	1.19132	1.16852	1.8196	0.882408	0.934219	1.47175	-0.306101	0.660293	0.942899	-0.323395	0.62152	0.999265
HORVU0Hr1G028710	Formimidoyltransferase-cyclodeaminase	25.823	13.9071	14.0096	15.7561	16.1138	17.2434	68.2105	95.7149	80.92	77.8438	68.1033	78.7029	-0.223863	0.384593	0.836729	-0.0938039	0.686044	0.999265
HORVU0Hr1G029050	unknown function	0.546999	0.499581	0.733118	0.43749	0.436409	0.774765	0.166001	0.12068	0.365408	0	0.112006	0.0781821	-0.285144	0.532675	0.900175	-1.51235	0.0446533	0.999265
HORVU0Hr1G029140	poly(A) polymerase 3	2.97906	2.43289	4.44371	2.35558	2.10763	4.26977	1.19739	2.03851	1.29293	0.435144	1.31852	2.05763	-0.349531	0.513179	0.893679	-0.39799	0.576592	0.999265
HORVU0Hr1G029210	early nodulin-related	118.529	173.118	137.539	50.494	117.21	70.8183	89.5104	110.786	114.494	121.577	208.046	118.634	-1.07403	0.0362755	0.442279	0.48986	0.308747	0.999265
HORVU0Hr1G029310	RRNA intron-encoded homing endonuclease	0.946906	0.640605	0.824782	0.355128	0.555858	0.759381	0.670191	0.628247	1.28233	0.585841	1.24663	0.841818	-0.700596	0.144005	0.674514	0.112422	0.797115	0.999265
HORVU0Hr1G029320	Macaca fascicularis brain cDNA clone: QflA-19312, similar to human similar to rRNA intron-encoded homing endonuclease(LOC391446), mRNA, RefSeq: XM_372959.1	5.97897	3.38085	5.50278	3.13767	2.0807	4.37547	5.23585	4.53969	4.68497	4.487	8.86011	5.18208	-0.794326	0.170066	0.704387	0.3326	0.525494	0.999265
HORVU0Hr1G029350	Senescence-associated protein	1.74134	0.299608	2.02731	0.543531	0.502068	0.704208	2.91424	0.75769	1.33616	1.57296	2.75686	0.771515	-0.999865	0.232997	0.764428	0.0888969	0.898905	0.999265
HORVU0Hr1G029490	kinesin-like protein 1	3.42068	4.44166	7.72031	2.7533	0.449413	7.7173	2.21119	0.436695	1.92039	0.399908	1.98689	0.898694	-1.1474	0.147225	0.678386	-0.351801	0.733913	0.999265
HORVU0Hr1G029500	Poly(A) polymerase-like protein	9.1193	8.70685	6.23552	8.11139	4.94861	5.74491	2.94762	4.53597	2.28529	4.52889	2.68352	3.43651	-0.520119	0.240243	0.767368	0.127406	0.822074	0.999265
HORVU0Hr1G029570	Eukaryotic aspartyl protease family protein	0.638049	0.868793	0.632196	0.116964	0.408796	0.150244	0.469941	0.322427	0.724996	0.897311	0.227078	0.377459	-1.87449	0.0175313	0.342079	-0.196464	0.775411	0.999265
HORVU0Hr1G029600	undescribed protein	0.533999	1.63285	1.18304	0.598133	1.79309	0.818491	0	0.128527	0.285857	0.594653	0.443847	1.01612	-0.240574	0.655752	0.941696	2.09222	0.0142744	0.999265
HORVU0Hr1G029790	Ribulose bisphosphate carboxylase large chain	0.153309	0.436789	0.323375	0.218434	0.230015	0.310257	0.414652	0.4333	1.31374	0.341435	0.723216	0.699691	-0.296674	0.605784	0.925431	-0.0988059	0.832549	0.999265
HORVU0Hr1G029860	Cytochrome b6-f complex subunit 5	3.05398	3.97215	1.44946	2.44031	1.60638	3.44147	1.9894	2.75742	5.63599	4.33013	2.31338	6.49202	-0.228202	0.732215	0.957974	0.323975	0.598747	0.999265
HORVU0Hr1G029880	30S ribosomal protein S18, chloroplastic	0.66206	1.15871	1.23333	0.648439	0.840278	0.812108	1.24084	1.25749	1.87132	1.1234	0.553383	3.30066	-0.494126	0.499734	0.888877	-0.15995	0.808454	0.999265
HORVU0Hr1G029890	50S ribosomal protein L20, chloroplastic	0.503893	0.983488	1.19572	0.390094	0.59612	0.475	2.22526	1.9983	2.83189	1.48985	1.24439	3.93946	-0.810873	0.247412	0.773971	-0.237336	0.654846	0.999265
HORVU0Hr1G029900	ATP-dependent Clp protease proteolytic subunit	0.608932	1.11658	1.18529	0.216655	0.452964	0.555711	1.92456	1.95871	3.67811	1.98279	0.95347	3.17516	-1.2804	0.0818228	0.568496	-0.397468	0.428368	0.999265
HORVU0Hr1G029960	Translation initiation factor IF-1	0.566329	1.55468	0.593863	0.220127	0.528016	0.468771	0.839654	1.1585	1.23494	0.649711	0.718023	1.43385	-1.10903	0.0869874	0.579482	-0.254033	0.638272	0.999265
HORVU0Hr1G030010	unknown function	2.01673	2.7108	2.51912	2.55513	2.22032	2.38943	1.28515	1.70083	0.842273	1.65302	1.05335	1.71512	-0.168276	0.509124	0.891348	0.221221	0.473839	0.999265
HORVU0Hr1G030100	unknown function	0.739459	0.247854	0.657175	0.478438	0.104374	0.54682	0.102803	0.158648	0.221031	0.551537	0.0395297	0.166325	-0.769754	0.275171	0.79028	-0.00973591	0.991007	0.999265
HORVU0Hr1G030120	proton pump interactor 1	151.805	188.407	185.256	104.553	149.567	131.786	144.138	155.149	165.711	120.105	117.385	171.559	-0.611701	0.0511415	0.49273	-0.18523	0.532471	0.999265
HORVU0Hr1G030300	undescribed protein	13.3079	14.3879	10.274	12.6957	17.4611	24.1258	5.70763	1.64249	5.3479	7.96595	11.7343	5.81135	0.334306	0.501499	0.889236	0.979234	0.151473	0.999265
HORVU0Hr1G030440	Endoplasmic reticulum-Golgi intermediate compartment protein 3	11.3816	10.7333	14.8691	5.4855	7.94725	11.7247	7.29918	7.13124	10.4889	8.26273	5.49211	7.08768	-0.75446	0.0664529	0.535513	-0.24296	0.561693	0.999265
HORVU0Hr1G030450	F-box family protein	8.40002	7.11754	6.28525	10.4669	8.19064	7.24181	6.86642	7.29638	6.95547	6.43336	4.1882	8.80393	0.0748985	0.758786	0.964247	-0.1771	0.494025	0.999265
HORVU0Hr1G030460	unknown protein; BEST Arabidopsis thaliana protein match is: unknown protein .	10.5651	5.32033	8.60951	3.83275	7.3154	13.9792	6.80386	4.24338	6.14124	8.71486	5.11839	4.27697	-0.234641	0.580275	0.916212	0.0384873	0.933499	0.999265
HORVU0Hr1G030500	Ethylene-responsive transcription factor 1	1.15186	2.53804	1.84719	4.11062	3.93046	2.59779	0.589719	0.763579	0.901548	1.14739	1.8049	2.36487	0.781004	0.0645837	0.530801	1.15165	0.0408936	0.999265
HORVU0Hr1G030660	Nodulin MtN21 /EamA-like transporter family protein	0.0231766	0	0	0	0	0.0658364	0	0.08412	0.0625068	0.0779748	0	0.109851	0.0906782	0.915023	0.985883	-0.0870445	0.914382	0.999265
HORVU0Hr1G030680	zinc-finger protein 2	19.4826	19.8636	17.5924	16.3863	18.4478	9.23329	11.8059	7.37347	6.10569	11.0106	11.1128	10.2855	-0.596398	0.0861365	0.578699	0.430546	0.243182	0.999265
HORVU0Hr1G030830	WRKY family transcription factor	1.48647	2.29918	2.62276	8.94385	4.93153	1.69733	0.36641	0.155114	0.172283	0.235353	0.106302	0.770668	0.764912	0.193856	0.730621	0.228094	0.844103	0.999265
HORVU0Hr1G030920	Ribosome biogenesis protein BOP1 homolog	4.02173	8.44098	10.8917	8.725	9.89792	10.1703	2.18481	1.7019	3.80961	2.71011	4.21248	3.0962	0.253283	0.4378	0.863654	0.472168	0.23715	0.999265
HORVU0Hr1G030980	Protein kinase superfamily protein	0.488143	0.329627	1.01676	0.384862	0.375831	1.57754	0	0.568328	0.180352	0.277794	0.436886	1.16884	0.0230223	0.976208	0.996303	1.54076	0.120073	0.999265
HORVU0Hr1G031170	GDSL esterase/lipase	3.63105	13.2271	7.97425	23.1174	21.8875	8.44783	2.58834	3.23699	3.25724	3.89367	4.61587	6.28816	0.98766	0.0318341	0.423815	0.700083	0.21393	0.999265
HORVU0Hr1G031270	Ribulose bisphosphate carboxylase large chain	0.153309	0.436789	0.323375	0.218434	0.230015	0.310257	0.414652	0.4333	1.31374	0.341435	0.723216	0.699691	-0.296674	0.605784	0.925431	-0.0988059	0.832549	0.999265
HORVU0Hr1G031440	50S ribosomal protein L20, chloroplastic	0.503893	0.983488	1.19572	0.390094	0.59612	0.475	2.22526	1.9983	2.83189	1.48985	1.24439	3.93946	-0.810873	0.247412	0.773971	-0.237336	0.654846	0.999265
HORVU0Hr1G031480	Cytochrome f	0.690022	1.46819	1.34926	0.613391	0.398294	0.594516	1.06821	1.59984	2.38928	1.80948	0.952071	2.0959	-1.17574	0.0297142	0.411756	-0.0677808	0.867503	0.999265
HORVU0Hr1G031500	plastid transcriptionally active 14	1.94104	2.34374	4.48295	5.94135	8.7699	8.52663	1.7636	0.818661	0.715717	1.25307	2.98749	2.88261	1.28348	0.00120985	0.101198	1.12674	0.031068	0.999265
HORVU0Hr1G031520	Survival motor neuron protein	0	0	0	0	0	0	3.16757e-09	0.855332	0	0	0.476174	0	-0.19688	0.910782	0.98505	-0.323223	0.837965	0.999265
HORVU0Hr1G031720	BED zinc finger family protein, expressed	9.02414	9.75014	11.2763	14.4668	10.0664	12.4675	5.84277	5.67102	5.40897	3.75016	6.41648	6.16017	0.125294	0.600194	0.923977	-0.0541757	0.850689	0.999265
HORVU0Hr1G031730	Formimidoyltransferase-cyclodeaminase	25.823	13.9071	14.0096	15.7561	16.1138	17.2434	68.2105	95.7149	80.92	77.8438	68.1033	78.7029	-0.223863	0.392034	0.839617	-0.0938039	0.690753	0.999265
HORVU0Hr1G031760	beta glucosidase 43	122.479	113.46	115.159	152.494	132.818	144.481	38.5375	38.5911	25.8688	31.9394	28.0315	29.9946	0.132812	0.498178	0.888666	-0.153556	0.430602	0.999265
HORVU0Hr1G031850	myb-like transcription factor family protein	16.0827	15.4253	16.5359	9.98489	14.1145	20.1798	8.83468	10.5914	14.0535	10.0402	10.9348	13.6763	-0.324703	0.213534	0.749043	0.0862142	0.749371	0.999265
HORVU0Hr1G031890	CCR4-NOT transcription complex subunit 3	543.078	452.578	326.982	696.887	535.808	335.633	183.943	223.527	133.49	227.234	185.853	174.101	0.0564783	0.870986	0.981277	0.158297	0.655061	0.999265
HORVU0Hr1G031910	Glucan endo-1,3-beta-glucosidase 10	0.531626	0	1.14595	0.353061	0	0	0	0	0.807412	0.191921	1.26997	0.744675	-2.33312	0.131808	0.664502	2.64784	0.0634138	0.999265
HORVU0Hr1G031920	Pentatricopeptide repeat-containing protein	1.3315	1.64344	1.30761	2.55053	1.00342	1.31493	0.320917	0.446634	0.681104	0.456707	0.494515	0.203083	-0.088386	0.812866	0.97459	-0.329473	0.567276	0.999265
HORVU0Hr1G031960	Protein of unknown function (DUF707)	20.9247	24.9514	27.0964	24.3333	24.1957	32.3217	13.2202	11.8909	12.0936	11.9797	10.6412	13.6233	-0.0145457	0.951618	0.992557	-0.0260153	0.920631	0.999265
HORVU0Hr1G031970	Protein DEHYDRATION-INDUCED 19 homolog 5	34.2046	27.2112	28.1136	17.436	23.6248	23.8441	12.8213	14.08	14.1828	24.0152	12.4812	24.8703	-0.6264	0.0202845	0.359789	0.521051	0.0642058	0.999265
HORVU0Hr1G031980	Auxin efflux carrier family protein	57.9796	56.4105	49.4375	88.0354	59.9034	50.8257	26.7144	33.7095	22.1643	26.6741	18.9986	25.5306	0.0853379	0.717279	0.955538	-0.191339	0.429569	0.999265
HORVU0Hr1G032110	AAA-type ATPase family protein	6.77167	6.33061	9.17991	6.3753	7.3996	10.2244	1.38046	1.18477	1.46972	1.37048	0.982134	1.94012	-0.0592381	0.850258	0.979549	0.0442345	0.929018	0.999265
HORVU0Hr1G032120	unknown protein; BEST Arabidopsis thaliana protein match is: unknown protein .	14.743	13.8826	18.6558	20.6391	16.4487	15.5648	11.2942	13.1282	10.0941	11.6778	10.7826	17.5582	-0.0148946	0.952928	0.992915	0.202195	0.461299	0.999265
HORVU0Hr1G032250	Disease resistance protein	0.418927	0.713392	0.516527	0.392451	0.423933	0.427054	0.311237	0.127911	0.158988	0.350768	0.257533	0.348346	-0.519948	0.147783	0.679062	0.746784	0.108827	0.999265
HORVU0Hr1G032260	unknown protein; BEST Arabidopsis thaliana protein match is: unknown protein .	2.16598	4.07259	1.47221	3.57546	3.25655	3.39905	2.51568	2.70575	3.99399	0.827117	1.31722	2.30892	0.355691	0.504671	0.890027	-1.00888	0.10081	0.999265
HORVU0Hr1G032280	Coffea canephora DH200=94 genomic scaffold, scaffold_5	0.785	0.875008	0.904623	1.57018	0.77953	0.86916	0.316861	0.238199	0.436853	0.537698	0.220577	0.191869	0.0772837	0.854739	0.980239	-0.189389	0.761511	0.999265
HORVU0Hr1G032390	Abscisic acid receptor PYR1	10.3664	0.69157	4.34438	3.48805	3.22069	3.68329	0.880574	1.52819	0	0	0	3.61214	-0.194734	0.8616	0.980633	-0.463753	0.77915	0.999265
HORVU0Hr1G032490	basic helix-loop-helix (bHLH) DNA-binding superfamily protein	0.668169	2.06163	1.14962	2.76896	4.04418	1.73103	0.356824	0.331932	0.128029	0.319552	0.398965	0.566939	0.982795	0.0333377	0.430056	0.583743	0.407686	0.999265
HORVU0Hr1G032870	unknown function	4.77041	3.8693	5.82056	2.24703	4.33568	2.93132	5.47257	4.68868	4.21567	4.8258	3.75246	4.31406	-0.804859	0.00715798	0.231549	-0.146164	0.575029	0.999265
HORVU0Hr1G033160	unknown function	5.46496	2.12734	5.14656	1.83947	2.76436	2.2506	4.46347	1.36077	0.946156	3.24167	2.47668	4.83963	-0.955108	0.0766813	0.555622	0.830339	0.148826	0.999265
HORVU0Hr1G033260	undescribed protein	16.0506	22.736	11.5985	21.5369	22.538	29.4302	10.9657	6.30978	13.8874	12.1976	10.9894	11.2989	0.448854	0.211337	0.747574	0.222025	0.614494	0.999265
HORVU0Hr1G033360	Senescence-associated protein	3.63808	1.4386	0	0	0	0	1.41599	2.21403	3.06116	1.31246	0	0	-2.35182	0.794515	0.971567	-2.50889	0.765655	0.999265
HORVU0Hr1G033370	Protein TAR1	2378.63	2179.11	2656.19	1770.59	1228.25	1814.53	3850.81	2938.13	3442.08	2562.46	2521.97	2641.86	-0.758404	0.120348	0.642191	-0.376648	0.435288	0.999265
HORVU0Hr1G033480	30S ribosomal protein S18, chloroplastic	0.66206	1.15871	1.23333	0.648439	0.840278	0.812108	1.24084	1.25749	1.87132	1.1234	0.553383	3.30066	-0.494126	0.499734	0.888877	-0.15995	0.808454	0.999265
HORVU0Hr1G033670	NADH-ubiquinone oxidoreductase chain 4	0.537109	1.52486	1.30712	0.38393	0.423061	1.99368	1.20125	0.586586	1.21419	0	0.425196	1.8321	-0.587889	0.514725	0.894382	-1.17084	0.252613	0.999265
HORVU0Hr1G034090	unknown function	8.11556	9.00468	11.4524	8.07767	12.8606	8.11652	5.73293	7.16084	6.14704	6.21491	6.29138	4.40323	-0.171383	0.596172	0.922217	-0.166425	0.65368	0.999265
HORVU0Hr1G034150	Cytochrome b	0.42866	0.415999	0.973037	0.25394	0.372867	0.711594	0.701364	0.597208	0.835251	0.671338	0.279206	0.92225	-0.591044	0.3633	0.83205	-0.346055	0.565589	0.999265
HORVU0Hr1G034160	NADH-ubiquinone oxidoreductase chain 5	3.21196	2.61748	3.03188	2.31392	1.93523	2.47889	1.58327	1.80973	1.41465	1.19204	0.87882	1.3755	-0.556733	0.0233198	0.378361	-0.486332	0.075746	0.999265
HORVU0Hr1G034290	Photosystem II reaction center protein I	1.12521	2.14344	2.72778	0.731902	2.08967	1.6101	5.0268	7.34813	8.68103	3.45414	2.82424	5.67978	-0.613875	0.173139	0.707896	-0.822821	0.0151823	0.999265
HORVU0Hr1G034340	30S ribosomal protein S11, chloroplastic	3.45228	4.37368	8.87953	1.9876	1.00058	4.13582	5.39202	4.60437	5.21511	3.7674	3.08319	7.3278	-1.439	0.0193418	0.354346	-0.186952	0.708993	0.999265
HORVU0Hr1G034350	Cytochrome b6-f complex subunit 4	5.18849	5.52066	10.5118	3.71113	4.56733	10.4665	7.7615	5.76093	9.99787	15.9608	8.88203	24.5504	-0.38341	0.518475	0.894698	0.975792	0.0715648	0.999265
HORVU0Hr1G034470	30S ribosomal protein S4, chloroplastic	0.889411	2.05255	1.49716	0.307148	0.877395	1.2746	1.65235	1.51869	2.08448	1.20212	0.225522	2.89406	-1.01228	0.228506	0.761433	-0.848636	0.284882	0.999265
HORVU0Hr1G034520	NAD(P)H-quinone oxidoreductase chain 4 1	0	0	2.71856	1.1674	0.454561	5.76652	0.433276	0	0	0	2.42321	0	1.98329	0.13698	0.67123	0.708938	0.661325	0.999265
HORVU0Hr1G034550	Photosystem I P700 chlorophyll a apoprotein A1	1.76222	0.630981	0.916004	0	0.471745	1.00874	1.64441	0.958539	1.30756	0.663287	2.1583	2.04068	-1.73329	0.061193	0.522585	0.224868	0.743831	0.999265
HORVU0Hr1G034610	ATP synthase subunit c, chloroplastic	1.14571	5.80528	5.2888	0.000195641	2.15748	3.00725	4.49888	3.6548	6.60255	4.68334	3.11429	7.93337	-1.48142	0.174015	0.708508	0.0206473	0.980653	0.999265
HORVU0Hr1G034660	Photosystem II reaction center protein Z	3.35241	4.31511	4.35827	2.42674	2.59951	3.40666	5.04052	3.09781	6.26718	6.22624	2.35416	9.83147	-0.653315	0.275307	0.790382	0.171163	0.746895	0.999265
HORVU0Hr1G034720	NAD(P)H-quinone oxidoreductase subunit 2 A, chloroplastic	0.292961	0.535389	0.706226	0.14823	0.195561	0.5548	1.01614	0.804331	1.32317	0.817143	0.498268	1.7419	-0.973268	0.168599	0.702006	-0.195419	0.702327	0.999265
HORVU0Hr1G034800	Chromosome 3B, genomic scaffold, cultivar Chinese Spring	4.49632	5.4942	4.36262	4.08796	4.16933	8.00557	0.36894	1.36269	1.13413	3.08157	4.63192	2.97652	-0.00795679	0.983773	0.998072	1.90588	0.00367708	0.714818
HORVU0Hr1G035060	unknown function	2.58413	0	0	2.41339	0	0	0	0	0	0	1.95979	0	-0.324054	0.854636	0.980239	1.23398	0.51303	0.999265
HORVU0Hr1G035320	COP1-interacting protein-related	0.0196983	1.11747	0.675788	0.621357	0.8857	0.381071	0.172642	0	0.285576	0.0831032	0.124293	0.294971	0.642907	0.461951	0.874691	0.413743	0.7258	0.999265
HORVU0Hr1G035530	RRNA intron-encoded homing endonuclease	2.08495	3.97522	2.97366	2.52313	2.62797	1.49902	2.99664	2.77159	3.56186	3.71837	5.76047	3.21834	-0.611723	0.102918	0.611615	0.434502	0.210157	0.999265
HORVU0Hr1G035560	15-cis-zeta-carotene isomerase	22.794	32.7877	25.9299	42.3928	44.1233	34.418	12.1136	8.96643	7.67868	8.06831	10.9323	13.2937	0.418315	0.125759	0.652906	0.188618	0.555912	0.999265
HORVU0Hr1G035760	Shikimate dehydrogenase (NADP(+))	0.384406	0.304987	0.489466	0.348926	0.111722	0.440675	0.360654	0.578314	0.907399	0.539383	0.595002	0	-0.627218	0.500249	0.889007	-1.2546	0.184747	0.999265
HORVU0Hr1G035820	serine acetyltransferase 1;1	5.28207	5.65118	5.93843	9.37014	8.74119	6.39439	3.44199	3.44766	2.52708	3.59273	4.41882	3.55002	0.34942	0.255534	0.779446	0.321745	0.371038	0.999265
HORVU0Hr1G035840	pentatricopeptide repeat 336	0.419269	0.639171	0.451319	0.692405	0.339669	0.339762	0.0655931	0.151255	0.408333	0	0.265409	0	-0.355065	0.560579	0.909851	-1.43351	0.126877	0.999265
HORVU0Hr1G035910	unknown function	6.2193	7.9202	6.67048	8.41588	7.73654	9.18563	2.09997	2.83136	1.94423	1.63746	2.77816	3.87206	0.132473	0.527299	0.898624	0.233528	0.39124	0.999265
HORVU0Hr1G035920	C2H2 type zinc-finger protein	66.4394	71.1323	90.7427	63.7983	73.358	70.5139	40.6282	47.8257	33.5396	39.0853	25.7686	45.2174	-0.285191	0.279239	0.792804	-0.159835	0.563604	0.999265
HORVU0Hr1G035930	poly(A) polymerase 3	0.512358	0.36874	0.673145	0.327059	0.327773	0.638967	0.252193	0.39345	0.251931	0.0802468	0.246867	0.340763	-0.430859	0.447452	0.867619	-0.509296	0.459358	0.999265
HORVU0Hr1G036310	Bifunctional inhibitor/lipid-transfer protein/seed storage 2S albumin superfamily protein	6.37038	7.15596	2.17648	5.11741	0.947036	20.3862	2.21331	3.34998	4.00761	2.92028	0.274501	0	0.0365426	0.963642	0.994677	-2.38387	0.0610751	0.999265
HORVU0Hr1G036340	tapetum determinant 1	0.801809	0.129937	0.622788	0.11556	1.1573	0.295732	4.84541	5.23362	11.4591	7.45838	3.34868	18.3366	-0.38472	0.740237	0.960007	0.213617	0.685212	0.999265
HORVU0Hr1G036360	NAD(P)H-quinone oxidoreductase subunit 3, chloroplastic	1.93195	3.09353	3.23694	1.01254	2.43613	2.34827	2.19709	1.50076	3.8139	2.40524	2.27969	3.21922	-0.699997	0.119031	0.639637	0.173809	0.68427	0.999265
HORVU0Hr1G036380	30S ribosomal protein S4, chloroplastic	0.889411	2.05255	1.49716	0.307148	0.877395	1.2746	1.65235	1.51869	2.08448	1.20212	0.225522	2.89406	-1.01228	0.228506	0.761433	-0.848636	0.284882	0.999265
HORVU0Hr1G036390	Glucose-6-phosphate isomerase	7.73918	0	0	4.55075	14.2168	3.77532	6.74718	2.81862	4.30358	5.45484	16.4433	8.63292	1.52585	0.475269	0.877637	0.919498	0.616757	0.999265
HORVU0Hr1G036450	Cell wall-associated hydrolase	415.174	414.421	262.484	318.963	208.649	185.835	477.729	341.153	351.797	468.529	485.663	434.456	-0.781528	0.0383785	0.452737	0.281674	0.427975	0.999265
HORVU0Hr1G036590	glutamate receptor 3.3	0.210405	0.0837772	0.384106	0.247308	0.283683	0.324673	0	0.0739391	0.243657	0	0.0841815	0	0.325857	0.680348	0.94836	-1.29191	0.31699	0.999265
HORVU0Hr1G036930	50S ribosomal protein L20, chloroplastic	0.503893	0.983488	1.19572	0.390094	0.59612	0.475	2.22526	1.9983	2.83189	1.48985	1.24439	3.93946	-0.810873	0.247412	0.773971	-0.237336	0.654846	0.999265
HORVU0Hr1G036940	ATP-dependent Clp protease proteolytic subunit	0.608932	1.11658	1.18529	0.216655	0.452964	0.555711	1.92456	1.95871	3.67811	1.98279	0.95347	3.17516	-1.2804	0.0818228	0.568496	-0.397468	0.428368	0.999265
HORVU0Hr1G037040	Orf108a	248.802	219.016	221.505	178.322	161.669	223.408	329.7	206.584	270.044	264.12	259.491	210.586	-0.460169	0.0660278	0.534529	-0.0966982	0.685727	0.999265
HORVU0Hr1G037150	unknown function	12.1216	11.1632	8.43664	7.46916	11.0802	7.07037	7.66744	3.11419	5.60125	7.72996	5.23202	6.05747	-0.482152	0.14994	0.679764	0.290508	0.456765	0.999265
HORVU0Hr1G037170	unknown function	2.11057	1.99244	2.62362	2.02906	1.87675	1.78854	2.042	0.657569	1.87666	1.10419	2.14831	1.50245	-0.405587	0.30731	0.806813	0.209461	0.64256	0.999265
HORVU0Hr1G037330	Maturase K	1.37222	0.969612	0.758493	0.351	0.933486	1.85307	1.19132	1.16852	1.8196	0.882408	0.934219	1.47175	-0.306101	0.660293	0.942899	-0.323395	0.62152	0.999265
HORVU0Hr1G037590	ATP synthase subunit c, chloroplastic	1.14571	5.80528	5.2888	0.000195641	2.15748	3.00725	4.49888	3.6548	6.60255	4.68334	3.11429	7.93337	-1.48142	0.174015	0.708508	0.0206473	0.980653	0.999265
HORVU0Hr1G037600	50S ribosomal protein L33, chloroplastic	1.39805	2.88076	3.04089	0.663199	1.3053	2.08286	0.954952	1.48286	2.08797	3.76735	1.58402	3.67262	-1.01691	0.0511962	0.492831	0.923441	0.0675778	0.999265
HORVU0Hr1G037610	30S ribosomal protein S18, chloroplastic	0.66206	1.15871	1.23333	0.648439	0.840278	0.812108	1.24084	1.25749	1.87132	1.1234	0.553383	3.30066	-0.494126	0.499734	0.888877	-0.15995	0.808454	0.999265
HORVU0Hr1G037620	50S ribosomal protein L20, chloroplastic	0.503893	0.983488	1.19572	0.390094	0.59612	0.475	2.22526	1.9983	2.83189	1.48985	1.24439	3.93946	-0.810873	0.247412	0.773971	-0.237336	0.654846	0.999265
HORVU0Hr1G037680	30S ribosomal protein S12	0.872003	0.627288	1.00281	0.885298	0.851414	1.46951	0.0691376	0.214465	0.60867	0.717015	0.309545	0.52851	0.178745	0.704868	0.953711	1.06641	0.127395	0.999265
HORVU0Hr1G037700	Cytochrome c oxidase subunit 2	3.05799	5.31507	5.60407	0	0.000670866	7.4075	0.0592313	3.72199	2.57825	2.54501	0.272152	3.52158	-2.34764	0.0327582	0.428244	0.00610795	0.995428	0.999265
HORVU0Hr1G037800	4-hydroxyphenylacetaldehyde oxime monooxygenase	0.214349	0.429944	0.169365	0.0939728	0.0469152	0.201227	0.380127	0.20829	0.290658	0.144988	0.0368133	0.152023	-1.25995	0.0944579	0.594822	-1.41395	0.0646801	0.999265
HORVU0Hr1G037890	50S ribosomal protein L20, chloroplastic	0.503893	0.983488	1.19572	0.390094	0.59612	0.475	2.22526	1.9983	2.83189	1.48985	1.24439	3.93946	-0.810873	0.247412	0.773971	-0.237336	0.654846	0.999265
HORVU0Hr1G037900	ATP-dependent Clp protease proteolytic subunit	0.608932	1.11658	1.18529	0.216655	0.452964	0.555711	1.92456	1.95871	3.67811	1.98279	0.95347	3.17516	-1.2804	0.0818228	0.568496	-0.397468	0.428368	0.999265
HORVU0Hr1G038120	cellulose synthase 1	16.5505	19.7283	19.1306	19.6123	21.9438	30.9903	9.61877	10.6798	8.71163	11.289	6.52932	10.4259	0.206903	0.327988	0.816372	-0.0573364	0.788401	0.999265
HORVU0Hr1G038250	Protein of unknown function, DUF584	6.4105	6.55238	8.0056	10.35	8.90317	7.61589	1.02013	2.24131	0.778445	1.0364	1.3498	1.10995	0.177922	0.536714	0.901702	-0.0587418	0.908994	0.999265
HORVU0Hr1G038290	unknown function	1.1819	1.65582	1.89404	1.37809	1.44874	2.04916	0.825815	1.19228	0.974764	0.884308	1.05876	1.08888	-0.103583	0.797943	0.972809	0.0429523	0.92892	0.999265
HORVU0Hr1G038320	Prolyl endopeptidase	11.4148	13.904	15.1953	13.0188	12.3664	18.3316	7.25949	6.06935	9.23981	7.33387	5.1373	9.09759	-0.0575063	0.777526	0.968697	-0.0688607	0.763995	0.999265
HORVU0Hr1G038330	sucrose synthase 6	3.39667	4.47591	3.58948	2.49776	3.87249	6.19508	2.08326	1.58783	2.8197	1.54415	1.73986	1.99843	-0.0901732	0.743329	0.960497	-0.236686	0.47558	0.999265
HORVU0Hr1G038350	Histidine protein methyltransferase 1 homolog	9.87322	6.80617	12.4541	5.05811	7.00492	7.09224	6.22093	4.94973	7.48256	5.0909	3.3922	7.33612	-0.742184	0.0166708	0.336011	-0.276091	0.3826	0.999265
HORVU0Hr1G038420	T-complex protein 11	1.8659	2.19234	1.78313	2.42709	2.20222	2.79998	1.83601	2.14397	2.88867	1.70868	1.21209	1.9588	0.19382	0.436559	0.862588	-0.481889	0.0759466	0.999265
HORVU0Hr1G038450	undescribed protein	0	0.519748	0.135271	0.0900225	0.303842	0.325551	0.24227	0.127659	0.610756	0	0.116553	0.0974605	0.813297	0.393951	0.840128	-1.92594	0.0693517	0.999265
HORVU0Hr1G038470	E2F transcription factor 1	9.28785	12.3883	11.5112	10.4078	13.8675	10.768	5.20609	4.04073	4.53611	2.85503	5.68202	4.29133	-0.0838809	0.738664	0.959604	-0.110834	0.715736	0.999265
HORVU0Hr1G038490	D.melanogaster polytene	236.661	189.792	139.976	187.978	208.574	207.012	75.7153	73.9934	80.4724	113.558	64.1248	77.4076	-0.0340104	0.938898	0.990645	0.117936	0.806295	0.999265
HORVU0Hr1G038500	Polyubiquitin	10.5437	1.90069	2.99603	29.9801	0.643425	11.4416	0	0.115019	7.04838	24.5324	7.98086	1.87669e-05	0.514041	0.750648	0.962583	2.32761	0.412998	0.999265
HORVU0Hr1G038600	BTB/POZ/Kelch-associated protein	6.05716	6.18166	7.17811	2.44435	4.29054	4.93095	2.19692	2.67418	2.69279	1.70943	1.6157	1.78886	-0.936868	0.000679716	0.0696128	-0.53871	0.0722276	0.999265
HORVU0Hr1G038610	acyl carrier protein 1	8.89042	8.69983	10.3028	17.6745	19.5831	15.5944	1.33931	3.7263	3.60989	4.9972	3.84565	9.11763	0.753722	0.0757161	0.554562	1.09468	0.0510136	0.999265
HORVU0Hr1G038620	ATP-dependent DNA helicase 2 subunit KU80	3.3652	5.30793	4.79282	3.51547	4.40934	6.24059	1.76707	2.33171	2.15045	1.30622	1.84821	2.73045	-0.0895558	0.728209	0.956489	-0.11156	0.718729	0.999265
HORVU0Hr1G038650	unknown function	2.07046	2.9123	2.93135	2.5853	3.30435	3.80558	1.91567	1.78699	2.15726	1.80328	1.58982	2.15945	0.138346	0.632727	0.93355	-0.0681794	0.833183	0.999265
HORVU0Hr1G038680	F-box family protein	3.68482	6.69235	4.80872	6.4469	7.12832	3.7134	2.97287	4.43159	3.08823	3.11299	3.7321	4.1658	0.000308309	0.999123	0.999887	0.103422	0.741846	0.999265
HORVU0Hr1G038710	unknown function	2.18399	2.70888	2.24182	3.79432	1.57784	0.753873	0	0	0	0.120537	0.0936314	0	-0.726881	0.141666	0.674514	1.28334	0.335857	0.999265
HORVU0Hr1G038750	DNA-directed RNA polymerase V subunit 5A	29.1115	36.7921	35.2662	35.8842	36.8981	49.3298	15.8055	9.99836	13.7302	14.7373	14.5153	14.0137	0.106653	0.662053	0.943089	0.175103	0.524189	0.999265
HORVU0Hr1G038770	undescribed protein	0.085813	0.0656643	0.0517611	2.71211	4.08523	2.77808	0.281864	0.207159	0	1.43909	0.792946	1.13648	4.67747	5.00622e-06	0.00362433	2.75093	0.00140298	0.403834
HORVU0Hr1G038790	DNA (cytosine-5)-methyltransferase DRM2	4.05012	4.58286	6.11077	3.14554	5.13157	6.44239	3.51537	2.75163	3.85692	2.48131	3.3548	2.86705	-0.196075	0.425053	0.856738	-0.187401	0.47544	0.999265
HORVU0Hr1G038820	60S acidic ribosomal protein P0	1.36692	0.744776	0.428782	1.05173	0.789919	0.466532	0.271815	0.267683	0.261824	0.326757	0.733829	0.292038	-0.235229	0.673803	0.946823	0.570301	0.422607	0.999265
HORVU0Hr1G038830	60 kDa chaperonin 2	1.86945	2.45876	2.50736	2.48405	2.52343	4.21044	1.22718	1.24104	0.844215	0.465843	0.879645	0.588245	0.25227	0.382577	0.836453	-0.749398	0.0822035	0.999265
HORVU0Hr1G038850	Protein kinase superfamily protein	13.3687	13.8954	8.82152	20.222	19.746	11.9335	3.708	5.44847	4.26981	7.14286	6.53613	6.1265	0.348913	0.244602	0.772428	0.581195	0.138556	0.999265
HORVU0Hr1G038890	methyl-CPG-binding domain 10	62.6732	61.6714	62.6447	64.6744	64.3949	78.4478	49.5514	51.4657	61.1558	52.0066	32.9284	63.63	-0.0139163	0.952111	0.992679	-0.152432	0.512842	0.999265
HORVU0Hr1G038990	Protein of unknown function (DUF3511)	43.4738	56.3238	38.796	81.1576	59.6075	67.736	13.6503	10.6931	14.1317	18.6029	23.2068	21.6916	0.438062	0.153448	0.685162	0.74877	0.0324177	0.999265
HORVU0Hr1G039000	Intracellular protease, PfpI family protein	1.88325	2.07131	1.7221	2.08079	2.54708	3.68148	0.888906	0.346647	0.384786	0.349335	0.531596	0.691489	0.365334	0.363071	0.83205	0.0165727	0.97851	0.999265
HORVU0Hr1G039040	Cytosine-specific methyltransferase NlaX	5.29322	6.37589	6.72164	6.25677	4.66458	9.18111	1.62899	1.50366	0.877243	1.11033	1.31162	2.32105	-0.0702944	0.772944	0.968024	0.233393	0.506046	0.999265
HORVU0Hr1G039050	C2 domain-containing protein	19.7478	27.7537	15.6727	34.554	26.9375	23.7486	5.21359	8.7607	8.28564	5.58443	9.0793	8.35322	0.298032	0.321651	0.813523	0.0876732	0.829056	0.999265
HORVU0Hr1G039070	unknown protein; BEST Arabidopsis thaliana protein match is: unknown protein .	0.739134	0.739444	1.17707	1.1566	1.15475	1.05477	0.56378	0.702791	0.695725	0.280118	0.677409	0.580185	0.185307	0.543475	0.904427	-0.375308	0.321126	0.999265
HORVU0Hr1G039080	Negative regulator of sporulation MDS3	1.40027	1.68643	2.47494	0.300061	0.649698	1.06911	0.333199	0.396215	0.283638	0.486513	0.284322	1.2842	-1.64683	0.00272696	0.14696	0.643722	0.300543	0.999265
HORVU0Hr1G039090	Harpin binding protein 1, putative, expressed	3.21068	1.93396	2.45879	5.8188	4.07096	3.76848	0.284138	1.1594	1.07258	0.764993	0.769127	1.27157	0.659081	0.0819503	0.568496	0.330337	0.570788	0.999265
HORVU0Hr1G039110	Ribonuclease P	8.78814	7.69791	8.60407	7.69127	8.84046	8.8584	3.09471	2.79628	3.21681	3.37808	4.11556	3.95889	-0.143345	0.475416	0.877637	0.349973	0.169799	0.999265
HORVU0Hr1G039170	Squamosa promoter-binding-like protein 16	0.863618	0.322788	0.618571	1.25919	0.958597	0.947015	0.870007	0.439454	0.626086	0.436627	0.240477	0.766788	0.675247	0.139161	0.673754	-0.503969	0.325845	0.999265
HORVU0Hr1G039190	undescribed protein	2.04743	2.29661	1.86301	1.73512	1.72823	1.58085	0.69253	2.05721	0.758172	0.630337	2.02363	1.06237	-0.437597	0.37632	0.835932	0.111338	0.845993	0.999265
HORVU0Hr1G039200	ankyrin repeat family protein	6.40473	6.93164	6.17821	7.1833	7.07421	6.9446	9.50686	16.1996	14.5648	13.1576	11.4872	12.3696	-0.037941	0.864793	0.980992	-0.0701274	0.734192	0.999265
HORVU0Hr1G039250	Sister chromatid cohesion protein PDS5 homolog A	2.85492	3.99689	4.99137	2.61671	4.74857	7.52049	2.72454	2.31412	3.25232	1.61348	1.78015	2.61738	0.0923642	0.794176	0.971288	-0.454207	0.27499	0.999265
HORVU0Hr1G039260	Alpha-ketoglutarate-dependent dioxygenase alkB homolog 3	4.31189	5.33381	6.25512	3.65663	4.56411	4.55586	1.82429	1.6163	1.36178	1.72896	2.66365	1.99578	-0.465941	0.0671315	0.537743	0.417721	0.220716	0.999265
HORVU0Hr1G039270	Mediator of RNA polymerase II transcription subunit 33A	7.77858	8.80162	9.50094	5.92422	7.51182	10.0152	6.27308	4.82179	6.34751	5.73009	4.11601	5.8571	-0.337269	0.290321	0.798038	-0.141318	0.663701	0.999265
HORVU0Hr1G039280	unknown function	0.305927	0.46236	0.366915	0.877276	0.943495	0.462235	0	0.370584	0.0826513	0.0687294	0.316369	0	0.712806	0.271406	0.788856	-0.156623	0.875	0.999265
HORVU0Hr1G039310	Protein of Unknown Function (DUF239)	0.895189	1.85681	2.27439	0.408337	1.12877	1.35363	0.371399	0	0.133314	0	0	0	-0.95866	0.0611096	0.522585	-1.76532	0.0724251	0.999265
HORVU0Hr1G039330	Poly(A) RNA polymerase GLD2-B	3.87115	5.23762	4.66169	4.22929	5.22979	6.14092	2.22627	1.61609	2.21584	2.00861	2.70605	2.1652	0.0223037	0.912687	0.985306	0.215006	0.392697	0.999265
HORVU0Hr1G039460	3,4-dihydroxy-2-butanone 4-phosphate synthase	7.35377	8.31904	7.61708	7.54674	8.25001	9.36654	4.08863	4.44198	4.35285	3.50178	4.20302	6.40514	-0.047532	0.829118	0.977365	0.10828	0.660145	0.999265
HORVU0Hr1G039470	Dolichyl-diphosphooligosaccharide--protein glycosyltransferase 48 kDa subunit	214.763	218.775	184.753	175.847	168.66	146.822	48.6194	46.5597	37.6266	40.6985	39.7205	39.0388	-0.488859	0.0333295	0.430056	-0.12438	0.554842	0.999265
HORVU0Hr1G039530	Reticulon family protein	1.79709	2.6708	2.33805	0.975155	1.60688	3.0687	0.539929	1.14712	0.579134	0.702812	0.42104	0.580124	-0.510881	0.18006	0.714625	-0.361259	0.5122	0.999265
HORVU0Hr1G039590	ATP-dependent RNA helicase, putative	2.65127	3.44397	3.91272	1.75877	2.64577	4.14022	1.31945	0.945557	1.3486	0.953334	0.973309	1.29691	-0.441877	0.119838	0.641515	-0.137969	0.685554	0.999265
HORVU0Hr1G039600	FAR1-related sequence 5	0.577346	0.558894	0.63761	0.362887	0.7417	1.1411	0.400406	0.466644	0.683074	0.547235	0.418401	0.691513	0.0666727	0.851063	0.979549	0.109377	0.777536	0.999265
HORVU0Hr1G039620	Receptor-like protein kinase	0.385577	0.423959	0.865117	0.569507	1.64055	0.397439	0.338804	0.301333	0.358758	0.305988	0.128924	0.384274	0.215233	0.698075	0.952779	-0.413372	0.562781	0.999265
HORVU0Hr1G039640	Chromosome 3B, genomic scaffold, cultivar Chinese Spring	19.8739	22.4919	22.2434	19.8004	19.014	22.3938	10.3824	8.68441	9.94865	11.671	6.14327	10.0566	-0.236497	0.259993	0.782185	-0.097046	0.671115	0.999265
HORVU0Hr1G039660	Disease resistance protein (CC-NBS-LRR class) family	0.140942	0.102892	0.0811348	0.157114	0.179249	0.286103	0.36064	0.217972	0.0811237	0.205379	0.237626	0.406236	0.727859	0.238029	0.766785	0.501494	0.361318	0.999265
HORVU0Hr1G039670	MATE efflux family protein	0.685069	3.57432	1.211	4.25558	2.18817	1.4798	0.593895	1.32806	0.781446	0.58136	0.705496	0.754903	0.548099	0.282243	0.794149	-0.30935	0.650555	0.999265
HORVU0Hr1G039750	undescribed protein	10.9013	12.4768	9.21157	13.4077	13.6115	12.9733	3.92008	3.31948	2.76994	2.15099	4.02763	4.55993	0.149925	0.559803	0.909851	0.0834148	0.820834	0.999265
HORVU0Hr1G039760	Mucin-4	0.349397	0.251847	0.268068	0.637389	0.339401	0.235462	0.147717	0.287586	0.210749	0.13553	0.167039	0.67857	0.152438	0.800095	0.97292	0.258885	0.704857	0.999265
HORVU0Hr1G039910	Protein kinase superfamily protein	1.29337	1.46452	1.02675	1.40578	1.90004	1.63714	1.08915	0	1.65596	0.393987	0.863624	1.93381	0.21769	0.774164	0.968493	0.83835	0.389232	0.999265
HORVU0Hr1G039920	response to oxidative stress	5.85795	5.01763	7.2862	5.6264	3.48866	5.74251	2.29277	2.05732	1.31356	1.71651	1.80873	2.17295	-0.467099	0.167402	0.700556	0.0444842	0.925338	0.999265
HORVU0Hr1G039930	Chromosome 3B, genomic scaffold, cultivar Chinese Spring	3.8899	4.88007	2.71439	6.92865	7.87088	7.43935	3.01166	2.66705	3.16292	4.53747	4.82642	4.43695	0.842655	0.00618735	0.218692	0.661293	0.0399367	0.999265
HORVU0Hr1G039960	Core-2/I-branching beta-1,6-N-acetylglucosaminyltransferase family protein	6.81404	10.3103	10.7156	12.6443	12.0545	10.5358	1.78127	1.62541	1.69555	1.58913	2.60066	1.97493	0.195508	0.415736	0.851075	0.272393	0.493622	0.999265
HORVU0Hr1G039970	Leucine-rich receptor-like protein kinase family protein	0.109441	0.233662	0.288062	0.437133	0.318965	0.0842366	0.102111	0.162759	0.245973	0.241883	0.262116	0.315555	-0.0264568	0.966482	0.994952	0.715108	0.278478	0.999265
HORVU0Hr1G039990	Mitotic checkpoint serine/threonine-protein kinase BUB1	6.87197	6.65564	8.67305	6.82806	6.0003	9.02087	0.979896	1.26358	1.20227	1.36073	2.13187	1.32622	-0.188708	0.527681	0.898805	0.45365	0.391013	0.999265
HORVU0Hr1G040000	Tetratricopeptide repeat protein 1	25.6837	31.2201	32.6638	27.2055	29.0782	27.5501	12.5216	14.74	14.4726	10.8349	17.2404	15.46	-0.247605	0.252754	0.777175	0.064963	0.779874	0.999265
HORVU0Hr1G040070	BES1/BZR1 homolog 1	4.42609	5.23395	2.91653	10.5457	5.14752	4.96907	1.55517	0.425603	0.478274	0.655963	1.8312	0.775577	0.492677	0.316409	0.8109	0.485977	0.576885	0.999265
HORVU0Hr1G040120	undescribed protein	4.81772	6.14664	5.72989	21.0531	10.0251	10.3129	0	0.732905	0.553795	2.37803	0.922374	2.18854	1.04041	0.0292309	0.409682	2.21433	0.0338219	0.999265
HORVU0Hr1G040130	unknown function	5.93534	4.82152	6.02914	9.70031	8.23843	6.29347	2.95479	3.61791	2.52543	2.20178	3.46228	3.42017	0.333517	0.183198	0.718514	0.0138971	0.964052	0.999265
HORVU0Hr1G040200	coenzyme F420 hydrogenase family / dehydrogenase, beta subunit family	5.01889	4.64791	5.29649	10.7574	7.96816	9.26593	1.94405	2.33675	1.39847	1.58711	2.56772	2.59464	0.728148	0.00718749	0.231592	0.270764	0.42028	0.999265
HORVU0Hr1G040210	receptor kinase 2	2.06184	2.81865	2.41343	3.09452	5.16472	3.09795	1.95452	1.06889	1.82482	1.23321	1.37691	2.47576	0.429516	0.159414	0.693053	0.0689063	0.852301	0.999265
HORVU0Hr1G040230	unknown function	18.1309	14.4963	14.6407	16.9648	17.6739	19.5705	8.74439	10.3183	8.30731	11.0479	6.02005	9.41083	0.045486	0.837562	0.977813	-0.0863606	0.735074	0.999265
HORVU0Hr1G040240	early nodulin-like protein 14	396.019	158.457	196.72	333.24	169.755	390.226	4.90057	4.57888	2.28305	1.96295	1.69209	0.231363	0.121074	0.739748	0.960007	-1.82454	0.0674139	0.999265
HORVU0Hr1G040280	Chromosome 3B, genomic scaffold, cultivar Chinese Spring	144.755	144.394	159.683	247.608	229.054	177.292	49.3209	91.6601	54.494	73.0355	93.5949	92.9362	0.371812	0.166228	0.700091	0.47425	0.0949468	0.999265
HORVU0Hr1G040300	Mediator of RNA polymerase II transcription subunit 4	7.83174	12.4034	8.08167	12.672	10.2034	8.54503	3.82522	6.14404	3.73477	4.31691	2.98046	4.75807	0.00367443	0.98817	0.998289	-0.16988	0.576043	0.999265
HORVU0Hr1G040310	Remorin family protein	4.94756	5.32799	6.27113	7.89992	5.71765	8.60127	2.16194	1.6106	1.97328	2.18824	1.458	2.61233	0.251204	0.277312	0.792576	0.0964708	0.753705	0.999265
HORVU0Hr1G040320	DNA-directed RNA polymerase II subunit rpb4	158.282	236.868	220.395	246.97	262.565	220.944	64.2282	67.0923	79.0823	56.1836	84.2993	84.3251	0.107552	0.614598	0.928126	0.0971963	0.649869	0.999265
HORVU0Hr1G040330	chloride channel D	4.00066	4.27183	5.0021	2.58617	4.295	5.97577	2.73369	2.10137	2.02159	1.88327	2.19895	2.47075	-0.265516	0.351057	0.826492	-0.037844	0.909586	0.999265
HORVU0Hr1G040340	Proteasome subunit beta type-2	154.309	172.084	146.278	238.683	220.939	204.127	49.298	59.6243	47.7869	64.1016	61.4673	58.2912	0.332957	0.0874772	0.580096	0.255861	0.178983	0.999265
HORVU0Hr1G040350	Plant/F20D21-34 protein	12.689	14.1396	16.4052	11.4401	16.4107	15.028	5.5937	6.76887	9.66562	7.72967	4.13256	9.08396	-0.18013	0.472993	0.877338	-0.107097	0.71393	0.999265
HORVU0Hr1G040400	F-box family protein	0	0	0	0	0	0	0.635284	0.443243	0.989473	0.61699	0.273906	1.34884	-0.19688	0.857784	0.980633	-0.101147	0.847835	0.999265
HORVU0Hr1G040410	unknown function	0.344658	0.372596	0.293218	0.425234	0.524395	0.150037	0.146445	0.335917	0.250298	0.494102	0.438626	0.27111	-0.26317	0.685219	0.949364	0.715565	0.307062	0.999265
HORVU0Hr1G040420	unknown protein; BEST Arabidopsis thaliana protein match is: unknown protein .	7.10596	11.0026	7.96477	2.72874	5.00876	6.98237	7.16352	21.0925	15.5783	11.024	19.3401	21.5756	-1.00298	0.111691	0.629039	0.351589	0.4653	0.999265
HORVU0Hr1G040430	Snf1-related kinase interactor 1, putative	4.66601	4.89583	4.57987	6.02455	6.90664	8.11632	3.18993	2.25632	3.42267	3.87572	2.9381	4.08199	0.408821	0.0480388	0.48396	0.315087	0.178906	0.999265
HORVU0Hr1G040440	Sigma factor SigB regulation protein RsbQ	39.7921	36.6043	42.9098	39.6189	43.1255	46.4583	23.8787	19.1996	15.252	16.6906	12.771	13.6587	-0.0436287	0.842707	0.978785	-0.407662	0.106388	0.999265
HORVU0Hr1G040450	F-box domain containing protein-like	0.778047	0.348873	0.627372	1.49675	0.839754	0.716606	0	0.664133	0.253672	0.351632	0	0.372497	0.532306	0.4436	0.866996	-0.374043	0.704931	0.999265
HORVU0Hr1G040460	Chromosome 3B, genomic scaffold, cultivar Chinese Spring	1.28664	1.4463	1.14083	1.82989	1.05432	0.475099	0.0802334	0.231604	0.0860781	0.0807557	0.216641	0.302029	-0.600094	0.213513	0.749043	0.44612	0.595647	0.999265
HORVU0Hr1G040480	undescribed protein	78.3842	70.1565	49.1154	139.844	62.8346	58.0709	0.210545	0.412361	0.457058	0.190324	0.696543	0.62147	0.146403	0.615418	0.928394	0.307522	0.769154	0.999265
HORVU0Hr1G040490	RING finger protein 150	0.57958	0.583485	0.575116	1.59509	0.892709	1.03882	0.20385	0.210724	0.129167	0.325727	0.272411	0.274415	0.780201	0.185078	0.720557	0.626449	0.469043	0.999265
HORVU0Hr1G040520	F-box family protein-like	0	1.65804	2.41558	2.47613	2.0556	0.736626	0	0	0	0.49534	0.380207	0.384466	0.732483	0.410359	0.849487	1.6438	0.174632	0.999265
HORVU0Hr1G040530	Adenine DNA glycosylase	2.29659	2.04695	1.6046	3.63991	1.56003	2.19367	0.25554	0.129292	0.714608	0.239877	0.476376	1.15109	0.0785431	0.870771	0.981277	0.770351	0.367076	0.999265
HORVU0Hr1G040540	RING/U-box superfamily protein	3.09253	4.08002	3.58801	4.68997	3.20548	3.26615	1.71873	1.69502	2.10376	1.68155	2.31711	2.4332	-0.127473	0.674514	0.946998	0.237769	0.520609	0.999265
HORVU1Hr1G000010	RING-H2 finger protein 2B	17.8098	11.9574	14.8936	15.4777	15.3075	13.0304	10.12	8.05792	4.98606	7.38563	5.8992	5.66398	-0.178642	0.544651	0.904657	-0.231139	0.50141	0.999265
HORVU1Hr1G000020	Peroxisomal membrane protein PEX14	56.7893	58.3706	61.8287	63.9273	69.7345	61.5545	26.027	30.0207	26.0006	26.0134	24.2684	25.8324	-0.0172708	0.915928	0.986285	-0.0863047	0.603175	0.999265
HORVU1Hr1G000030	unknown function	17.4702	18.4001	16.0375	19.0729	16.6189	15.118	8.07081	9.29236	8.15086	9.15653	6.46317	9.92444	-0.194173	0.443664	0.866996	-0.00578228	0.982958	0.999265
HORVU1Hr1G000040	50S ribosomal protein L28	121.046	125.723	135.199	147.638	139.883	149.263	57.9957	69.0617	70.9101	65.251	56.7461	97.1067	0.0365365	0.819978	0.975953	0.132837	0.418121	0.999265
HORVU1Hr1G000060	unknown protein; BEST Arabidopsis thaliana protein match is: unknown protein .	7.41663	8.73384	9.55369	9.01535	9.68786	11.5981	2.91044	2.62436	4.07011	3.54325	3.0063	4.38675	0.0791542	0.653316	0.940662	0.213255	0.310279	0.999265
HORVU1Hr1G000080	Nucleic acid-binding, OB-fold-like protein	107.575	155.779	125.49	142.725	135.538	104.497	49.8907	57.7465	39.9961	32.0759	63.6756	52.7852	-0.176446	0.479984	0.880534	-0.00989577	0.968606	0.999265
HORVU1Hr1G000090	Receptor-like protein kinase	4.63656	6.74281	4.83122	9.26885	5.21541	5.30556	1.90415	1.54728	3.47514	1.95553	2.03109	2.84375	0.0932433	0.732322	0.957974	0.0728783	0.827453	0.999265
HORVU1Hr1G000110	unknown protein; BEST Arabidopsis thaliana protein match is: unknown protein .	4.6834	6.21865	5.74296	5.82429	5.50417	5.22544	1.5432	1.82583	2.28189	1.85823	1.63415	2.28054	-0.160708	0.459144	0.873473	0.050442	0.85821	0.999265
HORVU1Hr1G000120	Cytochrome P450 superfamily protein	0.0875656	0.256002	0.0699517	0.0927697	0.0958595	0	0.213392	0.223502	0.371053	0.42952	0.290872	0.800517	-1.35899	0.159983	0.693261	0.77626	0.242897	0.999265
HORVU1Hr1G000140	Phospholipid-transporting ATPase 10	8.65135	8.67587	7.36852	10.9772	11.3514	9.99325	3.55833	2.97259	2.55328	3.61957	2.67189	3.55908	0.232213	0.291236	0.798173	0.129572	0.590036	0.999265
HORVU1Hr1G000210	Disease resistance protein	0.0329555	0.222672	0.200296	0.214441	0.105989	0.782626	0.0550342	0.0456915	0.0693696	0	0.0883403	0	1.00041	0.197516	0.734019	-1.36458	0.24465	0.999265
HORVU1Hr1G000240	undescribed protein	55.9271	5.16729	3.98602	50.5461	6.26216	23.393	0	0	0	0	0	0	0.73854	0.338738	0.82021	-0.266222	0.905647	0.999265
HORVU1Hr1G000270	elongation defective 1 protein / ELD1 protein	19.812	15.3236	14.875	17.6424	20.7689	20.1232	4.91417	5.11966	4.21126	4.11045	4.37294	6.03339	0.0777781	0.713995	0.955366	0.0302043	0.910842	0.999265
HORVU1Hr1G000290	Paired amphipathic helix protein Sin3-like 4	23.6073	22.1089	26.2121	22.3262	24.4243	27.4336	15.0691	13.6477	13.677	14.5477	9.62524	12.4132	-0.114836	0.542659	0.904289	-0.2125	0.268295	0.999265
HORVU1Hr1G000310	SNF1 protein kinase subunit beta-3	237.927	224.802	192.458	259.134	233.603	193.748	146.796	195.153	142.249	184.792	112.848	171.047	-0.0945133	0.679547	0.948147	-0.0440593	0.846612	0.999265
HORVU1Hr1G000340	23 kDa jasmonate-induced protein	0	0	0	0	0	0	0.391901	0.668131	2.59584	0.473391	0.0844958	4.02414	-0.19688	0.905906	0.98464	-0.600408	0.512691	0.999265
HORVU1Hr1G000350	Jasmonate induced protein	0.190316	0.0876575	0.120024	0.238591	0.535845	0.409185	26.73	16.976	60.6795	33.8299	16.1266	90.2674	1.1747	0.428018	0.858531	0.299674	0.504621	0.999265
HORVU1Hr1G000370	Protein of Unknown Function (DUF239)	2.72733	3.44587	3.45467	0.898146	1.1417	3.14508	0	0	0.0993132	0	0	0	-1.18726	0.00309991	0.157968	-0.787857	0.403778	0.999265
HORVU1Hr1G000400	F-box/LRR-repeat protein 14	2.24244	1.98296	2.34999	1.30627	2.61083	2.42111	1.57836	2.11465	2.35288	1.19631	1.05843	2.78012	-0.261283	0.46592	0.876679	-0.362526	0.355415	0.999265
HORVU1Hr1G000430	Chalcone--flavonone isomerase 1B-1	6.72182	9.29002	9.84758	12.4718	14.1168	14.7142	3.99928	3.0289	3.04885	3.20748	3.06052	3.79184	0.529367	0.00777254	0.23902	0.0186619	0.938201	0.999265
HORVU1Hr1G000440	23 kDa jasmonate-induced protein	0.293708	0.428326	1.55709	0	1.988	0.284906	23.9963	16.3314	55.8827	22.5919	13.3753	62.757	-1.01422	0.509027	0.891348	-0.0507983	0.918789	0.999265
HORVU1Hr1G000450	Jasmonate induced protein	0.551016	0.970074	1.31109	0.485169	1.0901	0.519323	2.57262	1.46978	5.21693	1.4253	0.658249	4.05081	-0.626751	0.388733	0.83819	-0.776628	0.156572	0.999265
HORVU1Hr1G000470	Jasmonate induced protein	0	0	0	0.108513	0.505507	0.25969	0.680041	0.109551	3.04853	0.405787	0.532731	2.2892	2.50749	0.0764675	0.555129	0.297478	0.732778	0.999265
HORVU1Hr1G000520	E3 ubiquitin-protein ligase ORTHRUS 2	42.778	41.5806	44.3193	22.2993	32.8773	31.3962	35.6504	36.536	36.2216	24.8716	29.1983	28.164	-0.749315	0.00557211	0.209219	-0.381633	0.125073	0.999265
HORVU1Hr1G000530	Protein MEI2-like 3	19.2979	17.0362	20.7888	21.8725	20.0411	29.6775	13.3872	15.9387	13.8579	14.0383	8.9508	13.643	0.151511	0.575919	0.914671	-0.24625	0.378049	0.999265
HORVU1Hr1G000540	Omega-gliadin	1199.9	421.799	212.418	166.022	269.857	37.2945	5438.26	7103.96	5726.68	5343.95	6586.67	6568.56	-2.1601	0.0024706	0.140834	0.0402203	0.954301	0.999265
HORVU1Hr1G000590	APOLLO	0.75656	0.354005	0.772457	0.968807	0.828283	1.00211	0.741667	1.26668	1.40539	1.97644	1.96937	3.25347	0.394507	0.468897	0.877338	1.03499	0.0319293	0.999265
HORVU1Hr1G000600	Coffea canephora DH200=94 genomic scaffold, scaffold_2	61.9658	47.9172	48.6429	48.0631	47.9685	56.8009	132.621	179.86	173.992	166.035	67.84	174.073	-0.204728	0.455188	0.871562	-0.338792	0.224095	0.999265
HORVU1Hr1G000620	Transcription initiation factor TFIID subunit 6	13.0857	13.521	14.9966	10.8724	13.4284	16.0395	8.34606	10.7619	9.44333	9.58774	7.01795	10.5356	-0.216743	0.266996	0.786984	-0.0704747	0.723142	0.999265
HORVU1Hr1G000640	Gamma-gliadin	2723.94	1218.9	1000.08	487.448	877.572	218.574	10418.1	10629	9597.15	12414.6	10744	11835.9	-1.86932	0.000374701	0.0497902	0.211466	0.662521	0.999265
HORVU1Hr1G000660	Leucine-rich receptor-like protein kinase family protein	3.15764	2.73298	3.28028	2.84388	2.74697	3.77311	1.89887	1.37652	1.96728	1.57199	1.26921	2.58697	-0.136666	0.522012	0.895461	0.0190283	0.935963	0.999265
HORVU1Hr1G000680	Gamma-gliadin B	411.183	192.94	139.697	59.6604	111.605	30.9308	2460.53	2274.31	2641.93	2787.13	1317.88	2113.73	-2.07796	0.000187567	0.0328552	-0.285898	0.554957	0.999265
HORVU1Hr1G000690	undescribed protein	636.562	271.092	173.07	82.2118	158.096	29.2788	4173.7	4391.26	3388.97	4563.56	1988.6	3309.95	-2.25812	0.000614977	0.0648816	-0.324212	0.596251	0.999265
HORVU1Hr1G000700	Gamma-gliadin B	854.131	362.081	226.54	122.593	193.888	37.5413	5899.97	6164.29	4858.36	5902.96	3907.48	5173.73	-2.25562	0.000312348	0.0440336	-0.165843	0.774496	0.999265
HORVU1Hr1G000710	Peptidyl-prolyl cis-trans isomerase B	132.333	147.48	134.339	127.502	125.42	131.167	43.5088	52.5282	30.3021	35.604	52.9067	38.0587	-0.265034	0.365587	0.832294	0.0367119	0.899238	0.999265
HORVU1Hr1G000720	Protein of unknown function (DUF 3339)	116.893	121.775	97.561	169.202	154.924	90.504	58.0888	70.4593	47.7638	61.7616	57.9901	81.188	0.0993351	0.701177	0.953138	0.209134	0.433526	0.999265
HORVU1Hr1G000830	Disease resistance protein	0.123128	0.0941959	0.0740724	0.0718471	0.0922059	0.0967711	0.0848757	0.057812	0.0646676	0.0214967	0.0744948	0.033485	-0.279075	0.549043	0.906255	-0.715026	0.20738	0.999265
HORVU1Hr1G000930	Low molecular weight glutenin subunit	237.642	88.1297	42.6546	37.4245	70.9524	12.6853	2343.96	2206.38	2044.53	2904.25	2655.59	2066.22	-1.74262	0.0073988	0.233768	0.218085	0.733762	0.999265
HORVU1Hr1G000940	copper ion binding	81.8085	73.4975	68.2629	96.5798	76.0477	71.6473	24.0522	33.7988	25.9319	28.5908	34.3533	23.2384	-0.0384728	0.897927	0.983112	0.0581653	0.852438	0.999265
HORVU1Hr1G000960	ankyrin repeat family protein	28.7646	32.5425	32.801	25.6111	32.3399	37.9892	16.1007	19.3067	22.9525	19.4431	17.2853	22.1983	-0.145456	0.445899	0.867461	0.040784	0.83309	0.999265
HORVU1Hr1G000990	Low molecular weight glutenin subunit	6874.03	2429.17	1461.42	1007.38	1989.95	380.718	87466.7	71838.3	84272	103116	73825.3	83194.9	-1.81863	0.00340874	0.163697	0.106128	0.867284	0.999265
HORVU1Hr1G001020	Low-molecular-weight glutenin subunit	3636.83	1600.7	1233.65	587.681	1030.43	250.887	18263.9	18380.2	20556.8	20819.8	20393.8	22875.4	-1.9626	0.000856028	0.0479173	0.184332	0.744649	0.999265
HORVU1Hr1G001030	undescribed protein	9456.97	3724.2	2040.4	1356.71	2811.09	510.356	69413.8	66821	61867.7	84146.3	82926.1	66108.8	-1.89061	0.00298619	0.153664	0.248723	0.699782	0.999265
HORVU1Hr1G001040	undescribed protein	0.121198	0.154954	0.122998	0	0	0.116647	0.757404	0.589947	2.29477	2.04162	0.912476	1.97203	-1.25339	0.219458	0.756077	0.554881	0.330934	0.999265
HORVU1Hr1G001060	Dirigent protein 11	0	0	0	0	0	0	0.128062	0	1.24158	0.344357	1.4582	0.122455	-0.19688	0.892231	0.982292	1.03325	0.345227	0.999265
HORVU1Hr1G001080	Low molecular weight glutenin subunit	2.66569	0.682743	0.566981	0	0.624549	0	10.8797	5.89798	11.7074	7.67167	9.65184	8.34131	-1.95169	0.209707	0.74548	-0.0649599	0.931066	0.999265
HORVU1Hr1G001120	Low molecular weight glutenin subunit	315.057	104.375	46.051	38.816	68.2007	13.9655	7251.01	5543.83	7448.27	8282.86	5551.33	6528.06	-1.95177	0.00312578	0.158134	0.0233644	0.971945	0.999265
HORVU1Hr1G001140	Low molecular weight glutenin subunit	668.435	289.358	157.851	109.681	216.237	35.3345	7803.72	6529.15	7472.65	8661.49	6960.28	7312.4	-1.88754	0.00280093	0.149295	0.0917977	0.885232	0.999265
HORVU1Hr1G001200	Cytochrome b561 domain-containing protein	1.60067	1.11546	0.339324	1.30814	2.76097	0.715057	0.794317	0.463497	0.776827	0.71415	1.36205	0.614012	0.465412	0.463437	0.875067	0.348401	0.625487	0.999265
HORVU1Hr1G001270	Chloroplastic group IIA intron splicing facilitator CRS1, chloroplastic	24.4168	34.106	43.9308	33.426	38.3681	42.6991	13.5624	13.3795	13.8404	9.38091	19.0781	22.0839	0.0317989	0.896026	0.982707	0.258658	0.39984	0.999265
HORVU1Hr1G001350	Low molecular weight glutenin subunit	214.977	100.85	46.0979	21.2579	38.854	5.29113	2850.24	2363.2	2589.67	3523.36	1505.74	2205.4	-2.79961	0.000345921	0.0480025	-0.167322	0.805855	0.999265
HORVU1Hr1G001420	Low molecular weight glutenin subunit	734.585	183.556	82.2089	92.6837	165.098	21.6417	15689.9	11622.3	17109.4	20607.6	11730.9	15304.8	-1.84999	0.0150931	0.323027	0.105047	0.900035	0.999265
HORVU1Hr1G001510	Disease resistance protein RPM1	0.42342	0.609351	1.08126	0.666982	0.799301	1.19928	0.533393	0.659522	0.49033	0.747514	0.720594	0.787773	0.222445	0.684166	0.949007	0.416652	0.481538	0.999265
HORVU1Hr1G001560	Glutathione S-transferase family protein	13.5099	16.2166	15.0469	22.0647	17.2493	17.1731	4.67035	5.87633	2.67578	4.45017	3.17175	2.50113	0.163022	0.542174	0.904039	-0.354348	0.405574	0.999265
HORVU1Hr1G001570	O-methyltransferase family protein	0.0946414	0	0	0.733976	0.407268	0.069808	3.6024	2.75969	9.82082	1.98007	2.05355	3.31646	2.25784	0.0805418	0.566861	-0.911449	0.0672148	0.999265
HORVU1Hr1G001590	Glucose-1-phosphate adenylyltransferase family protein	13.2239	15.0155	10.5097	25.178	18.3216	15.5869	3.80543	2.88877	4.7941	1.59699	6.70219	4.73815	0.42658	0.189007	0.726692	0.066867	0.894602	0.999265
HORVU1Hr1G001750	RNA-binding protein with serine-rich domain 1-A	44.0618	46.2162	43.7667	48.8586	47.4822	44.2789	21.7879	25.2652	19.3465	25.7263	16.1136	23.8198	-0.0896376	0.656736	0.942126	-0.020204	0.921889	0.999265
HORVU1Hr1G001760	Phosphatidate cytidylyltransferase family protein	5.68093	7.09365	7.17775	5.46742	6.4016	8.25781	4.28928	4.87459	5.90201	4.39047	1.53163	5.56002	-0.149852	0.667083	0.944399	-0.584418	0.158161	0.999265
HORVU1Hr1G001770	Serine/threonine-protein kinase	0.242466	0.363086	0.407608	0.493658	0.374945	0.341606	0.11817	0.197269	0.110317	0.170264	0.13252	0.193304	0.0859213	0.782521	0.968697	0.233148	0.585773	0.999265
HORVU1Hr1G001800	Phosphatidate cytidylyltransferase family protein	1.22173	0.672711	0.597864	0.332349	0.36891	1.00666	0.45321	0.525727	1.37487	0.331744	0.442794	1.29623	-0.721397	0.244706	0.772428	-0.218813	0.723796	0.999265
HORVU1Hr1G001860	DNAJ heat shock N-terminal domain-containing protein	1.3471	0.656453	0.173314	1.82747	0.899129	0.973218	0	0.0457438	0	0	0.109622	0	0.941136	0.106092	0.619646	0.215292	0.862415	0.999265
HORVU1Hr1G001890	Tubulin-specific chaperone E	14.3811	19.3545	24.7661	17.1606	19.5036	33.8548	7.89538	7.9998	10.9973	7.5044	6.15441	12.1911	0.082297	0.828281	0.97735	-0.0825278	0.843193	0.999265
HORVU1Hr1G001910	Ras-related protein Rab-1A	200.901	208.87	152.54	188.36	181.303	133.815	80.3146	132.59	83.1551	95.4991	107.133	88.3344	-0.319552	0.369069	0.833022	0.0294457	0.933305	0.999265
HORVU1Hr1G001920	Ras-related protein Rab-25	37.6573	52.8481	45.694	67.6471	67.7124	49.8021	13.0921	9.58108	10.5771	11.1765	23.1519	20.7167	0.284313	0.305285	0.806294	0.697876	0.0291823	0.999265
HORVU1Hr1G002090	arginine decarboxylase 1	0.608136	0.792581	3.25317	0.741664	2.91214	0.871061	0.186261	0.181799	0.782042	0.11282	0	0.240591	-0.159582	0.797498	0.972779	-1.81138	0.129291	0.999265
HORVU1Hr1G002100	Defensin-like protein	37.9039	55.1602	58.119	83.8603	88.5634	88.2016	11.5431	15.8917	13.6962	12.2878	16.093	26.8094	0.650695	0.0211985	0.36782	0.382527	0.230826	0.999265
HORVU1Hr1G002150	methionine S-methyltransferase	4.8508	5.66955	7.3193	6.13909	4.69342	7.88031	2.52544	2.4151	2.92108	1.56027	0.899072	2.79711	-0.0986755	0.771702	0.967546	-0.718128	0.1038	0.999265
HORVU1Hr1G002170	Defensin-like protein	1037.67	1501.39	1086.38	664.494	1065.41	677.424	129.74	217.876	187.709	199.596	249.106	276.327	-0.763799	0.0644918	0.530801	0.476981	0.219461	0.999265
HORVU1Hr1G002240	E3 ubiquitin-protein ligase CHIP	2.88833	3.51536	3.6705	3.23166	3.95874	3.67578	2.24556	2.60098	3.50097	1.94248	2.37271	5.06121	-0.0518444	0.897237	0.982903	0.0921097	0.833512	0.999265
HORVU1Hr1G002260	unknown protein; Has 30 Blast hits to 30 proteins in 11 species: Archae - 0; Bacteria - 0; Metazoa - 0; Fungi - 0; Plants - 30; Viruses - 0; Other Eukaryotes - 0 (source: NCBI BLink).	18.5043	24.423	21.8112	21.901	22.3915	24.4086	10.7303	17.1341	12.3235	20.0749	23.1007	20.7221	-0.0630974	0.883421	0.981538	0.69492	0.166799	0.999265
HORVU1Hr1G002290	F-box family protein	2.20621	2.77759	2.72322	5.3243	3.87286	1.80101	0.676177	1.15591	0.966845	0.937981	1.01519	2.11774	0.177889	0.642054	0.936596	0.471797	0.38772	0.999265
HORVU1Hr1G002300	formin homology 1	3.36355	4.14155	3.21195	3.89845	3.47393	3.06051	0.940159	0.601334	0.961576	0.761208	1.04178	1.63308	-0.197833	0.477041	0.878859	0.44486	0.270582	0.999265
HORVU1Hr1G002310	50S ribosomal protein L2	6.13988	5.46885	5.05276	5.26849	4.54023	5.27368	1.85091	1.42723	1.17268	1.5324	1.95108	2.4969	-0.298097	0.264493	0.784865	0.437887	0.247776	0.999265
HORVU1Hr1G002320	unknown protein; Has 30 Blast hits to 30 proteins in 11 species: Archae - 0; Bacteria - 0; Metazoa - 0; Fungi - 0; Plants - 30; Viruses - 0; Other Eukaryotes - 0 (source: NCBI BLink).	111.494	76.3065	122.295	98.3019	93.0452	128.919	89.8327	67.7697	65.3303	67.4382	67.8039	54.6976	-0.101261	0.692309	0.951431	-0.204251	0.476527	0.999265
HORVU1Hr1G002340	Serine/threonine-protein kinase 19	2.69592	3.27544	3.036	3.5726	3.0339	3.58095	1.85568	2.21506	2.04241	1.48257	1.53235	1.75685	0.0198891	0.932766	0.989549	-0.335886	0.237373	0.999265
HORVU1Hr1G002390	Transforming growth factor-beta receptor-associated protein 1	2.15179	3.36999	2.98449	2.29974	2.21619	3.63093	2.14705	1.92334	2.59341	1.56096	1.75783	1.92888	-0.219186	0.380691	0.836453	-0.312439	0.256254	0.999265
HORVU1Hr1G002430	undescribed protein	143.407	51.3198	45.4062	112.145	49.8505	107.917	0	0	0	0	0	0	0.130643	0.723233	0.956135	-0.266222	0.874615	0.999265
HORVU1Hr1G002460	receptor-like protein kinase 4	1.0052	0.910643	0.80586	0.657635	1.0969	1.0061	0.836398	0.785728	0.612077	1.11922	0.925898	0.982605	-0.154618	0.681987	0.94836	0.439011	0.273392	0.999265
HORVU1Hr1G002470	receptor-like protein kinase 4	3.49017	2.75528	2.23636	5.53109	6.25783	5.61748	3.64281	2.34496	2.11262	4.95873	3.66831	4.46385	0.893865	0.0105078	0.277151	0.719148	0.0454455	0.999265
HORVU1Hr1G002500	V-type proton ATPase 16 kDa proteolipid subunit	95.3938	123.571	120.613	171.386	144.432	170.136	44.1069	39.4163	45.6339	47.7317	44.9308	62.9117	0.364349	0.120403	0.64224	0.274973	0.238948	0.999265
HORVU1Hr1G002510	Nuclear inhibitor of protein phosphatase 1	4.57457	6.66731	7.36739	5.47304	6.62007	6.11301	4.98713	4.00483	4.08552	4.89482	2.92898	5.05421	-0.168759	0.535501	0.901029	-0.0503316	0.863642	0.999265
HORVU1Hr1G002590	receptor-like protein kinase 4	1.09456	0.863172	0.563411	1.09105	1.04337	0.906539	0.945613	0.443775	0.427098	0.57835	0.869624	0.810534	0.155333	0.66675	0.944399	0.406565	0.331483	0.999265
HORVU1Hr1G002600	receptor-like protein kinase 4	0.773058	0	1.18229	0.937867	0	0.0919587	0.239975	0	0.129167	0.322395	0	1.14171	-1.24068	0.321403	0.81349	0.73514	0.589452	0.999265
HORVU1Hr1G002740	Regulator of chromosome condensation (RCC1) family protein	3.26398	4.07504	4.07609	3.59018	3.52275	5.47791	3.10848	1.84177	1.87755	1.4108	2.25232	2.87247	-0.033734	0.914617	0.985883	-0.0464161	0.895765	0.999265
HORVU1Hr1G002760	thionin 2.2	0	0	0	0	0	0	0	0	0.328219	0	0	0	-0.19688	0.856505	0.980587	-1.19864	0.271638	0.999265
HORVU1Hr1G002830	Chaperone protein DnaJ	3.86889	5.45993	5.90053	4.51983	5.01026	7.51065	2.4124	2.47003	2.73357	2.21008	1.81638	4.37702	0.00176717	0.994507	0.999528	0.0471351	0.884512	0.999265
HORVU1Hr1G002840	actin 7	659.539	556.882	538.647	834.28	653.137	773.073	220.487	214.886	177.552	209.142	156.074	191.843	0.205807	0.357133	0.830033	-0.120616	0.567927	0.999265
HORVU1Hr1G002890	HXXXD-type acyl-transferase family protein	1.35087	1.25665	1.20584	1.71492	1.54092	1.02846	0.798776	0.573378	0.64053	0.85192	1.00415	0.77902	-0.0478668	0.924043	0.987544	0.406081	0.513586	0.999265
HORVU1Hr1G002960	Chromosome 3B, genomic scaffold, cultivar Chinese Spring	2.474	2.10509	2.5815	1.56534	1.7274	2.51162	1.0567	0.887549	1.11792	1.05055	0.696244	0.88788	-0.475045	0.0531141	0.496746	-0.225107	0.455408	0.999265
HORVU1Hr1G003010	Disease resistance protein	0.465532	1.47292	0.751427	0.574511	0.573974	1.44971	0.718934	0.0792431	0.0639435	0	0.358229	0.349739	-0.129503	0.853045	0.979765	-0.182874	0.86703	0.999265
HORVU1Hr1G003050	Pentatricopeptide repeat-containing protein	0.245338	0.454589	0.467009	0.177457	0.206131	0.163151	0.0997166	0.053393	0.21311	0.0410002	0.0372544	0.214543	-1.15292	0.0299303	0.412015	-0.487339	0.46177	0.999265
HORVU1Hr1G003080	glutamine dumper 2	3.14157	4.32754	2.20554	4.34639	2.6046	2.97649	2.68912	3.54067	2.4061	2.40126	2.05412	2.70778	-0.092962	0.762621	0.965785	-0.249691	0.45842	0.999265
HORVU1Hr1G003150	unknown protein; BEST Arabidopsis thaliana protein match is: unknown protein .	3.85231	6.87218	7.07275	7.19719	8.25124	10.8694	1.4848	2.31644	3.80537	1.06815	2.41126	3.40593	0.436404	0.311688	0.808982	-0.133882	0.831762	0.999265
HORVU1Hr1G003170	TBC1 domain family member 2A	2.50506	2.59987	2.61626	2.64317	1.77829	2.78169	0.920839	0.866669	0.94175	0.596297	0.525155	1.12006	-0.279531	0.274497	0.789714	-0.346737	0.33327	0.999265
HORVU1Hr1G003230	Fidgetin-like protein 1	0.592914	0.719573	0.38188	0.254162	0.577952	0.356353	0.918152	0.947603	0.539902	0.881714	0.488351	0.914252	-0.667108	0.14874	0.679764	-0.0997609	0.796212	0.999265
HORVU1Hr1G003260	unknown function	6.91039	8.4941	9.22991	4.93745	7.20546	10.4401	4.61137	4.74637	4.62153	2.5353	2.86725	4.58764	-0.328126	0.225868	0.761414	-0.506865	0.113366	0.999265
HORVU1Hr1G003270	unknown function	28.4319	35.9202	38.4125	28.4769	30.8468	38.8391	20.1385	20.0006	22.9431	18.216	17.872	20.0429	-0.224461	0.394088	0.840128	-0.147329	0.582952	0.999265
HORVU1Hr1G003280	unknown function	0.349343	0.497528	0.471931	0.757032	0.859425	0.649148	0.108392	0.141321	0.116031	0.131249	0.129807	0.0587427	0.596018	0.0651603	0.53214	-0.244632	0.630876	0.999265
HORVU1Hr1G003300	ABC transporter D family member 1	10.9538	13.7314	15.2154	13.7578	13.4717	22.8998	4.35493	4.53859	4.25875	4.34579	3.79014	5.15425	0.139254	0.543887	0.904588	0.0216679	0.929418	0.999265
HORVU1Hr1G003320	unknown function	12.5388	12.511	11.747	12.279	13.0966	12.3594	8.5656	6.96477	8.18426	9.19972	6.44376	8.30664	-0.122404	0.511521	0.892282	0.0175934	0.929291	0.999265
HORVU1Hr1G003460	Transcription initiation factor IIA subunit 2	73.1854	61.7947	51.6121	91.6749	73.127	61.0805	21.1815	30.3393	25.518	23.5925	28.7993	26.9531	0.111839	0.756845	0.964247	0.074244	0.848051	0.999265
HORVU1Hr1G003530	tRNA pseudouridine synthase B	1.93881	2.27391	4.22592	2.38448	2.00843	2.89043	0.765869	0.824797	0.907849	0.608718	0.751235	0.825462	-0.310945	0.339212	0.820668	-0.172933	0.715123	0.999265
HORVU1Hr1G003540	Protein DEHYDRATION-INDUCED 19 homolog 6	2.17263	1.42225	0.980854	1.29896	1.42075	1.29443	0.780588	0.694498	1.09797	0.277126	0.574035	0.943511	-0.263983	0.464579	0.875938	-0.590068	0.214666	0.999265
HORVU1Hr1G003590	50S ribosomal protein L22	182.12	191.553	188.7	195.393	171.161	182.365	47.21	59.8238	49.3909	38.5208	39.531	43.3386	-0.194355	0.379557	0.836453	-0.339914	0.145474	0.999265
HORVU1Hr1G003700	Disease resistance protein (CC-NBS-LRR class) family	1.0507	1.57689	1.59501	1.57078	1.13726	2.67158	1.04142	0.629353	1.65134	0.301439	0.239002	1.12527	0.14939	0.795279	0.972106	-1.1783	0.142354	0.999265
HORVU1Hr1G003740	zinc finger (C3HC4-type RING finger) family protein / BRCT domain-containing protein	0.561113	1.29284	1.18673	1.51228	1.29272	1.06482	0.682915	0.626249	0.67028	0.245708	0.352596	0.527078	0.238762	0.532798	0.900175	-0.822083	0.119972	0.999265
HORVU1Hr1G003750	Protein kinase superfamily protein	8.11385	9.91372	9.97989	6.94711	9.28151	11.5162	4.33904	5.9295	6.13616	5.77598	3.99118	6.57546	-0.191645	0.511143	0.892186	-0.00630054	0.983887	0.999265
HORVU1Hr1G003870	Protein kinase superfamily protein	5.74826	2.49781	5.51079	2.79348	3.63516	5.00037	3.15357	1.97951	3.44104	1.04211	2.06445	2.31588	-0.373339	0.363995	0.83205	-0.622828	0.226802	0.999265
HORVU1Hr1G003940	Cathepsin B-like cysteine proteinase	67.6997	65.1306	75.6223	70.9227	74.2861	83.783	33.7533	27.3302	27.2671	27.6703	29.5914	27.4384	-0.0230073	0.896585	0.98271	-0.0343618	0.849905	0.999265
HORVU1Hr1G003960	Elongation factor 2	2.90211	2.39815	2.34044	2.5015	2.25208	3.59175	1.30141	1.36766	1.45661	0.908043	0.710022	0.77483	-0.0431648	0.865062	0.981027	-0.774831	0.0279942	0.999265
HORVU1Hr1G003990	unknown function	5.36561	5.40883	6.33667	3.11994	3.86306	5.66656	5.16453	3.51642	5.02896	3.47316	3.48601	4.63481	-0.617509	0.0314989	0.421913	-0.211018	0.458606	0.999265
HORVU1Hr1G004150	Chymotrypsin inhibitor	2.61562	5.96109	0.813769	213.761	118.788	147.823	194.46	110.334	594.746	1070.27	392.91	2580.97	5.8432	0.000104159	0.022089	2.15996	0.00183862	0.476566
HORVU1Hr1G004200	pumilio 3	4.9608	4.18682	4.32562	2.10569	3.42357	4.36214	1.28317	1.24879	0.882906	0.594129	1.05479	1.3877	-0.64861	0.0266102	0.398466	-0.193912	0.607715	0.999265
HORVU1Hr1G004230	ERD (early-responsive to dehydration stress) family protein	1.69967	2.06823	2.34181	2.35476	1.76395	3.31912	0.774449	1.25773	1.32326	1.30606	0.808805	1.37804	0.0973248	0.690467	0.950643	0.0594579	0.840328	0.999265
HORVU1Hr1G004330	RING/U-box superfamily protein	2.11722	2.9998	2.29585	4.38291	4.13061	2.25006	1.04514	0.839363	0.668693	0.751325	0.615219	1.04387	0.316491	0.248651	0.774484	-0.0877362	0.823701	0.999265
HORVU1Hr1G004400	unknown function	8.64871	10.2777	10.3522	21.7413	13.4128	16.1391	2.31601	2.55197	2.09942	3.80143	5.03388	4.26115	0.619053	0.0140181	0.315021	0.912846	0.0149034	0.999265
HORVU1Hr1G004430	NAD(P)-binding Rossmann-fold superfamily protein	12.5188	15.3121	17.2617	18.0307	15.3142	20.8868	4.84011	4.29413	3.08097	2.66058	1.82003	4.33494	0.108841	0.599819	0.923864	-0.528895	0.0977944	0.999265
HORVU1Hr1G004440	GRAS family transcription factor	0.271317	0.19059	0.341744	0.144322	0.290766	0.1974	0.193142	0.135135	0.159116	0.0627835	0.0168693	0.130735	-0.532833	0.27921	0.792804	-1.45305	0.0347747	0.999265
HORVU1Hr1G004480	Kinetochore protein spc25	2.96818	3.77815	5.80415	5.26942	4.09784	8.38958	1.91007	2.02855	2.71292	1.1886	1.42369	1.53818	0.334933	0.267134	0.787265	-0.634097	0.126483	0.999265
HORVU1Hr1G004490	Rab5-interacting family protein	3.11272	4.3004	4.04378	4.07134	6.51373	8.20749	1.24764	1.58464	4.14141	0.944767	1.03802	2.77838	0.521715	0.196465	0.732511	-0.48419	0.394269	0.999265
HORVU1Hr1G004510	ATP-dependent RNA helicase DBP7	6.0802	9.24335	7.85339	6.40059	8.23942	11.0484	2.62068	2.7102	2.31954	1.65917	3.24328	3.07441	-0.0167163	0.946779	0.99158	0.0401888	0.898959	0.999265
HORVU1Hr1G004520	undescribed protein	3.17302	2.58858	2.62447	4.79175	3.75058	3.65938	0.814672	0.854449	0.952974	0.858467	1.65147	1.3216	0.363635	0.244778	0.772428	0.52439	0.258459	0.999265
HORVU1Hr1G004580	Cysteine proteinases superfamily protein	0.328057	0.429184	0.361167	1.60377	1.31414	1.5631	0	0	0	0	0.046665	0	1.7673	0.000135414	0.0260828	0.262799	0.724278	0.999265
HORVU1Hr1G004590	protein kinase 1B	5.71945	4.63054	5.28075	5.78949	5.57598	6.64153	2.83155	3.02377	1.59939	1.96937	3.02853	2.99072	0.0446054	0.869146	0.981222	0.146949	0.681779	0.999265
HORVU1Hr1G004610	Protein kinase superfamily protein	1.56527	5.31525	2.62562	5.95606	3.73504	3.0965	0.389057	2.13564	1.39722	0.697555	0.868412	2.60557	0.376024	0.408847	0.848866	0.136437	0.836161	0.999265
HORVU1Hr1G004650	purple acid phosphatase 22	0.0624527	0.117098	0.153657	0.0681815	0.033955	0.00916487	0.517006	0.350237	0.474655	0.141134	0.350792	0.0737446	-1.60218	0.227655	0.761433	-1.35865	0.149191	0.999265
HORVU1Hr1G004670	Cathepsin B-like cysteine proteinase	0.166023	0.261486	0.183067	0.812935	0.461709	0.444926	0	0	0	0	0	0	1.16422	0.0370149	0.445359	-0.266222	0.755222	0.999265
HORVU1Hr1G004690	protein kinase 1B	42.576	38.5234	22.9127	31.7214	26.009	36.2976	13.5742	18.0845	14.9987	15.2749	9.28789	17.3341	-0.249364	0.352521	0.827709	-0.194357	0.561004	0.999265
HORVU1Hr1G004720	Protein NRT1/ PTR FAMILY 6.2	9.7826	11.507	6.6706	8.14183	10.4768	3.28198	5.49605	5.17087	3.18356	5.24845	2.6679	5.40419	-0.649965	0.188296	0.726692	-0.0871912	0.871393	0.999265
HORVU1Hr1G004750	Pentatricopeptide repeat-containing protein	0.156058	0.348373	0.469331	0.335315	0.144347	0.704493	0.170546	0.170472	0.143732	0.151413	0.131374	0.125008	0.020948	0.967026	0.994952	-0.238693	0.714514	0.999265
HORVU1Hr1G004910	Replication protein A 70 kDa DNA-binding subunit C	4.52075	4.72885	4.23116	2.95253	3.87601	3.74332	2.87343	3.01643	2.86517	2.41734	1.60182	2.45752	-0.514218	0.0152315	0.324089	-0.450851	0.0446949	0.999265
HORVU1Hr1G004920	2-oxoglutarate (2OG) and Fe(II)-dependent oxygenase superfamily protein	1.24138	1.92112	1.21494	1.53066	1.97027	1.75895	0.433353	0.195724	0.360408	0.453513	0.454966	0.426843	0.137436	0.67979	0.948147	0.455079	0.395804	0.999265
HORVU1Hr1G004960	WD-40 repeat family protein	33.9922	41.0517	42.7414	31.1049	37.5741	42.3119	19.1951	20.8814	27.1431	27.711	21.2176	37.3149	-0.247213	0.259281	0.781639	0.355369	0.122969	0.999265
HORVU1Hr1G004970	F-box family protein	34.7457	36.64	37.2777	40.9948	32.8459	34.4236	16.5889	17.0481	16.4927	15.8898	14.9452	19.448	-0.169624	0.354373	0.827944	0.0141968	0.940131	0.999265
HORVU1Hr1G004980	Glycosyltransferase family 61 protein	0.714752	0.690585	0.671697	1.06448	0.814787	0.24319	0.825779	0.632391	0.662259	0.440416	0.953715	0.498771	-0.43784	0.462203	0.874691	-0.187652	0.756095	0.999265
HORVU1Hr1G005020	Homeobox-leucine zipper protein HDG11	15.0116	10.5722	4.00878	74.1832	28.3212	53.7375	2.58224	1.26953	0.280897	0.234088	0.169556	0.516312	2.34899	4.36444e-05	0.0134752	-1.58491	0.18675	0.999265
HORVU1Hr1G005030	Omega gliadin	605.313	211.619	127.343	93.1611	208.887	55.9984	1270.76	1797.64	1484.31	1371.36	1231.96	1550.76	-1.45863	0.0084255	0.249026	-0.103214	0.847979	0.999265
HORVU1Hr1G005090	Protein phosphatase 2C family protein	0.308719	0.656837	0.459212	0.291854	0.237333	0.530454	0.369957	0.151415	0	0.355891	0.82154	0.42306	-0.540593	0.449456	0.869245	2.08437	0.0251862	0.999265
HORVU1Hr1G005100	undescribed protein	3611.82	3404.32	4028.8	3929.32	3600.22	5376.89	2054.08	1566.52	2136.46	2358.84	2055.12	2416.37	0.0474731	0.852084	0.979709	0.276567	0.272729	0.999265
HORVU1Hr1G005110	Metallothionein	96.4837	179.919	127.352	320.23	207.046	230.143	52.0962	53.2369	49.7863	90.4467	131.296	108.626	0.771766	0.00444807	0.186402	1.09334	0.000215191	0.14574
HORVU1Hr1G005120	outer plastid envelope protein 16-1	32.3695	32.7236	41.7268	23.5393	30.8487	40.6007	60.1416	51.4842	64.4323	43.8337	35.4741	61.2104	-0.349707	0.11504	0.633167	-0.336361	0.120316	0.999265
HORVU1Hr1G005140	Pectin acetylesterase 5	3.43499	5.67451	6.89086	4.36208	3.74887	7.21271	2.71559	1.78575	2.58872	1.39757	2.57034	3.00122	-0.207855	0.475593	0.877809	-0.0267374	0.94293	0.999265
HORVU1Hr1G005150	Hor1-17 C-hordein	6214.03	1431.79	790.508	696.147	1080.61	183.582	125195	132549	111708	88826.1	142192	81102.3	-2.04167	0.00493744	0.196329	-0.265202	0.723613	0.999265
HORVU1Hr1G005180	Disease resistance protein	0.221802	0.167916	0.197512	0.13158	0.146663	0.150341	0.128916	0.147792	0.192307	0.138398	0.494972	0.428135	-0.584284	0.377015	0.836043	1.01489	0.115672	0.999265
HORVU1Hr1G005200	Mitochondrial import inner membrane translocase subunit Tim9	6.52294	12.2239	14.9559	36.8491	18.2546	25.4404	4.56806	2.79942	3.69134	4.64828	5.09236	6.78226	1.08421	0.00563937	0.210329	0.5633	0.298691	0.999265
HORVU1Hr1G005260	ankyrin repeat family protein	27.2829	40.1277	41.8594	55.0559	38.4098	34.4749	14.4618	17.3728	13.351	13.308	12.0388	21.9884	0.0652981	0.772899	0.968024	0.0422848	0.855895	0.999265
HORVU1Hr1G005270	Family of unknown function (DUF566)	0.290652	0.60814	0.431346	0.797924	0.743641	0.546697	0.0612548	0.352752	0.131222	0.381859	0.414781	0.458321	0.487443	0.424252	0.856731	1.32209	0.100691	0.999265
HORVU1Hr1G005280	unknown function	6.77372	7.53947	6.11318	7.4449	7.04395	5.04211	5.92942	4.81198	4.64795	4.82984	4.48658	4.75886	-0.244796	0.429968	0.859246	-0.103761	0.751546	0.999265
HORVU1Hr1G005290	ENTH/ANTH/VHS superfamily protein	0.236974	0.296825	0.145872	0.345907	0.107672	0.138622	0.0500829	0	0	0.044555	0.067951	0	-0.45447	0.494994	0.887254	0.602144	0.564852	0.999265
HORVU1Hr1G005360	Cytochrome P450 superfamily protein	0.288927	0.406791	0.106789	0.197464	0.315444	0.101495	0	0	0	0	0	0	-0.468102	0.391268	0.839563	-0.266222	0.762784	0.999265
HORVU1Hr1G005370	embryo defective 2735	10.3283	11.4944	8.48333	10.2931	9.31488	9.84336	1.73057	1.55539	1.73043	1.99351	2.48593	3.38702	-0.185149	0.346984	0.824528	0.625942	0.0583564	0.999265
HORVU1Hr1G005390	DOF zinc finger protein 1	0.499395	0.523552	0.229754	0.76225	0.702698	1.02083	0.288506	0.266845	0.933057	0.364738	0.129496	0.459676	0.889075	0.0873713	0.579576	-0.556613	0.346664	0.999265
HORVU1Hr1G005460	Low molecular weight glutenin subunit	937.788	356.568	194.809	124.671	247.283	40.8462	11939.8	10021.3	11819.9	14105	12473.4	12058.3	-2.05768	0.00293976	0.152396	0.215676	0.75922	0.999265
HORVU1Hr1G005500	undescribed protein	46.5263	44.8704	51.3037	27.0472	34.6079	48.4975	17.5252	18.0754	15.6846	13.313	16.8567	17.3886	-0.569819	0.0137111	0.311683	-0.0948325	0.662717	0.999265
HORVU1Hr1G005510	Protein kinase family protein	0.608495	0.443027	0.57285	0.110494	0.082731	0	0.226061	0.277898	0.112707	0	0.0878895	0.032741	-3.62183	0.000232716	0.0369956	-2.27883	0.0210514	0.999265
HORVU1Hr1G005600	ACT domain-containing protein	14.5927	13.3051	15.0538	8.30792	13.2757	15.0804	17.6538	18.5178	22.2942	18.1012	11.7739	19.7785	-0.425832	0.116094	0.634507	-0.24508	0.347842	0.999265
HORVU1Hr1G005680	Beta-1,3-galactosyltransferase 15	4.09698	5.7161	7.0652	7.757	7.74143	6.88346	3.19172	1.7562	3.00229	2.00405	2.02159	2.62663	0.269237	0.260123	0.782298	-0.195845	0.52203	0.999265
HORVU1Hr1G005710	Disease resistance protein	0.268932	0.353896	0.310933	0.28739	0.331748	0.999435	0.175466	0.242064	0.317408	0.254151	0.204867	0.355978	0.454956	0.265044	0.785586	0.156181	0.738228	0.999265
HORVU1Hr1G005720	Protein kinase superfamily protein	0.544096	0.568727	0.194176	0.498278	0.205068	0.541363	0.463012	0.295136	0.393898	0.22841	0.464901	0.266358	-0.141362	0.823399	0.976461	-0.25453	0.705371	0.999265
HORVU1Hr1G005730	Dehydrogenase/reductase SDR family member 4	0.421022	1.2117	0.656957	0.331564	0.529786	0.528686	0.378878	0.222863	0.248045	0.0675756	0.0511886	0.284832	-0.719886	0.231848	0.763673	-1.19783	0.153967	0.999265
HORVU1Hr1G005790	3-ketoacyl-CoA synthase 5	51.7552	67.0258	72.1898	43.3347	63.6452	78.8332	27.8602	27.0918	27.2258	20.3746	20.9648	22.9598	-0.224542	0.488314	0.884449	-0.334972	0.339282	0.999265
HORVU1Hr1G005870	histone H2A 6	610.136	594.465	458.1	514.438	522.383	451.407	115.964	146.951	107.499	124.061	219.494	160.703	-0.308834	0.363725	0.83205	0.437875	0.192375	0.999265
HORVU1Hr1G005920	Inorganic pyrophosphatase	7.00836	6.00957	6.04872	9.38444	4.3892	10.2257	10.6087	7.42232	6.77427	9.34558	6.4391	10.2628	0.0968097	0.752281	0.962705	0.075741	0.798814	0.999265
HORVU1Hr1G005980	Poly [ADP-ribose] polymerase 1	5.28528	7.30629	7.7159	4.12046	7.50973	7.9341	2.54519	2.23214	3.09223	1.81177	1.96304	2.76709	-0.245539	0.323865	0.814595	-0.252665	0.408384	0.999265
HORVU1Hr1G006020	receptor kinase 1	5.47165	9.82041	7.04406	4.66351	8.37359	9.55659	5.46564	4.39661	5.49604	2.32863	3.32793	5.75865	-0.138197	0.716343	0.955454	-0.476435	0.307185	0.999265
HORVU1Hr1G006750	GDSL esterase/lipase	24.6492	28.9914	31.6434	18.5834	28.5221	25.9321	23.4258	22.2907	18.9061	19.6322	12.2539	17.3425	-0.396497	0.193562	0.730621	-0.408502	0.218913	0.999265
HORVU1Hr1G006770	MORC family CW-type zinc finger protein 3	10.204	11.8226	10.1711	7.95344	11.1963	11.397	6.07732	4.79511	6.11487	3.34831	5.11382	8.32571	-0.243699	0.319152	0.811722	-0.0723744	0.794453	0.999265
HORVU1Hr1G006860	Glucose-6-phosphate isomerase	55.1825	84.0958	86.1789	45.6757	62.0043	68.2463	45.314	48.3343	45.0314	39.2149	42.7695	49.0439	-0.507518	0.00889996	0.255615	-0.0673977	0.698838	0.999265
HORVU1Hr1G006880	unknown protein; Has 30201 Blast hits to 17322 proteins in 780 species: Archae - 12; Bacteria - 1396; Metazoa - 17338; Fungi - 3422; Plants - 5037; Viruses - 0; Other Eukaryotes - 2996 (source: NCBI BLink).	10.2183	14.9444	21.4016	7.03358	10.0426	14.2041	5.70277	3.23692	3.42003	4.29558	5.31994	5.95666	-0.71613	0.0262787	0.398466	0.39009	0.317569	0.999265
HORVU1Hr1G006890	RNA-binding protein 39	2.52846	2.45262	3.32982	2.48266	1.49319	4.29576	1.1051	1.40891	1.26705	1.00247	0.863275	0.801836	-0.261071	0.437699	0.863654	-0.485264	0.287842	0.999265
HORVU1Hr1G006930	unknown function	12.0564	14.5798	10.9341	14.0413	11.4083	6.96958	1.92104	4.37909	1.38719	2.92506	5.34398	4.37651	-0.439764	0.251133	0.775139	0.76199	0.196637	0.999265
HORVU1Hr1G006940	Plant protein of unknown function (DUF247)	1.63542	1.90027	1.86669	1.47916	2.58781	2.81799	1.22931	1.26736	0.951776	0.69096	1.66469	1.33999	0.150133	0.609061	0.92629	0.0659857	0.84929	0.999265
HORVU1Hr1G006950	Armadillo/beta-catenin-like repeat protein	13.0425	13.1447	15.6883	10.2171	13.6608	19.2026	4.43423	5.15396	6.06587	4.14433	5.83142	5.53869	-0.153481	0.557435	0.909472	0.0132168	0.967155	0.999265
HORVU1Hr1G007010	B3 domain-containing protein	2.46714	1.81336	2.46172	2.46588	2.49665	2.47352	1.25523	1.18931	1.59606	1.73598	1.0172	1.80008	-0.0151446	0.957918	0.993801	0.136258	0.690197	0.999265
HORVU1Hr1G007290	ERD (early-responsive to dehydration stress) family protein	0.124346	0.205888	0.162316	0	0.179939	0.310162	0.296079	0.113641	0.242848	0.13818	0.0756044	0.30481	-0.830621	0.331678	0.818413	-0.424358	0.588851	0.999265
HORVU1Hr1G007310	Calcium-transporting ATPase 1	20.8967	29.2163	23.953	27.841	28.0286	16.3118	14.1126	15.5169	12.0562	13.7751	11.2436	11.8244	-0.224427	0.408031	0.847965	-0.156929	0.564145	0.999265
HORVU1Hr1G007480	Bowman-Birk type trypsin inhibitor	4.61779	6.07639	8.97275	3.47371	6.80101	1.60862	4.74747	9.38815	7.86286	5.5485	11.0776	9.32552	-1.12479	0.0337125	0.432232	0.272812	0.528894	0.999265
HORVU1Hr1G007580	E3 UFM1-protein ligase 1 homolog	5.90189	5.91211	8.55948	4.44639	6.07304	8.81947	3.6879	3.22932	5.13343	3.44799	2.68336	3.57591	-0.263094	0.301728	0.805167	-0.278069	0.318645	0.999265
HORVU1Hr1G007600	E3 UFM1-protein ligase 1 homolog	32.8637	32.5937	32.9658	44.5517	36.2897	44.1766	14.5074	15.5573	16.3381	14.805	13.4842	17.6421	0.18056	0.304468	0.806294	-0.00361264	0.984498	0.999265
HORVU1Hr1G007640	Nucleoside diphosphate-linked moiety X motif 22	3.26813	3.46362	3.06496	3.02868	3.56116	5.09969	1.43815	0.942623	1.07804	0.884546	1.82026	1.43039	0.0785951	0.806825	0.974249	0.260458	0.560345	0.999265
HORVU1Hr1G007660	undescribed protein	62.3874	44.8323	31.0681	141.123	52.1864	55.3159	0.503985	0.981296	0.726375	0.453382	0.67087	0.813899	0.585059	0.0910885	0.588767	-0.160476	0.87254	0.999265
HORVU1Hr1G007730	elongation defective 1 protein / ELD1 protein	3.79111	6.17481	4.80785	9.19312	6.59923	5.79176	2.14561	2.02136	1.82813	1.21896	2.52981	1.45951	0.381917	0.246753	0.773971	-0.224656	0.610761	0.999265
HORVU1Hr1G007790	Cytochrome P450 superfamily protein	3.78393	4.90338	3.1456	8.45082	9.04332	2.75897	0.283759	0	0.093559	0.0871802	0.707096	0	0.431113	0.371312	0.833022	0.433081	0.767599	0.999265
HORVU1Hr1G007800	Alcohol dehydrogenase	0.8039	0.959471	1.06584	0.935232	2.769	0.470838	0.778667	0.343162	1.37103	0.627043	2.05074	0.805454	-0.0377123	0.960686	0.994409	0.546926	0.512528	0.999265
HORVU1Hr1G007810	UDP-Glycosyltransferase superfamily protein	12.2597	19.6881	12.6863	30.8474	31.1164	10.6013	2.47453	2.66944	2.75887	1.74495	6.89487	3.15167	0.416204	0.318641	0.811581	0.409922	0.465611	0.999265
HORVU1Hr1G007830	Cytochrome P450 superfamily protein	15.4768	14.2248	10.4788	18.6771	18.0602	17.1935	0	0	0.0605537	0.0503441	0.0383257	0.0375416	0.28649	0.26881	0.788552	0.803012	0.472832	0.999265
HORVU1Hr1G007840	Cytochrome P450 superfamily protein	1.18024	1.41524	0.61131	2.21005	6.13519	2.13372	0	0	0	0	0	0.0686911	1.43754	0.00928051	0.260836	0.390142	0.793317	0.999265
HORVU1Hr1G007880	5'-3' exoribonuclease 3	0.33863	0.795863	0.292938	0.324694	0.555773	0.357967	0.589904	0.257098	0.51664	0.381796	0.145436	0.350226	-0.234773	0.716197	0.955454	-0.649925	0.358209	0.999265
HORVU1Hr1G008120	dehydroascorbate reductase 2	1399.37	1269.48	1492.55	1155.39	1287.78	1233.36	901.551	971.857	802.183	835.817	787.878	679.98	-0.33352	0.10979	0.625349	-0.196125	0.324497	0.999265
HORVU1Hr1G008130	11S seed storage protein	558.617	447.091	367.843	433.06	385.891	243.123	95.5202	127.242	72.3553	60.5746	129.935	61.981	-0.547401	0.128232	0.657725	-0.264385	0.429619	0.999265
HORVU1Hr1G008230	dual specificity protein phosphatase 1	13.6735	15.3793	12.7625	20.6669	17.183	17.4302	6.52102	7.52219	5.89314	6.93757	4.32362	6.89299	0.243889	0.250041	0.774531	-0.150407	0.50996	0.999265
HORVU1Hr1G008250	beta-hexosaminidase 1	28.4852	31.2567	34.0769	43.9158	40.3951	58.4918	15.5892	13.0077	20.2339	16.2078	12.4602	17.5523	0.43308	0.0623233	0.526933	-0.051991	0.82194	0.999265
HORVU1Hr1G008290	MADS-box transcription factor 27	0.665715	0.654235	1.25401	0.327765	0	0	3.24758	0.804877	0.896883	0.994564	0.625067	0.175367	-3.65808	0.00284535	0.150746	-1.38409	0.0710983	0.999265
HORVU1Hr1G008300	MADS-box transcription factor 27	4.22596	4.81975	10.7876	0.986168	2.11481	1.22124	17.4989	4.9876	4.16325	4.15867	6.00375	3.19979	-2.29838	0.00440116	0.186271	-0.695352	0.225865	0.999265
HORVU1Hr1G008330	evolutionarily conserved C-terminal region 5	31.3729	32.6619	29.9273	29.1614	29.9138	30.1025	16.1477	19.9694	18.4265	19.7428	11.3225	20.3207	-0.232339	0.374342	0.834587	-0.110267	0.671699	0.999265
HORVU1Hr1G008350	UDP-galactose transporter 5	9.81722	13.0311	14.0042	8.79309	11.4227	15.9966	8.07712	4.60955	8.1829	4.68338	6.08768	7.70317	-0.203509	0.471129	0.877338	-0.126723	0.688575	0.999265
HORVU1Hr1G008510	Plant Tudor-like RNA-binding protein	4.89555	5.48973	4.95463	4.61122	3.97772	2.90751	1.8014	1.88904	1.37608	1.83027	2.50524	2.11342	-0.610191	0.0215001	0.369503	0.370272	0.236657	0.999265
HORVU1Hr1G008530	RNA polymerase II transcription factor SIII (Elongin) subunit A	42.0095	57.1056	65.436	55.5518	53.9806	60.961	25.6499	24.0739	37.0764	30.3238	35.2058	34.8393	-0.0852069	0.696318	0.952528	0.255488	0.271516	0.999265
HORVU1Hr1G008540	Coffea canephora DH200=94 genomic scaffold, scaffold_71	0.45216	0.399234	0.975087	0.427316	0	0.731112	0.357864	0.356984	0.513623	0.320494	0.281015	0.369387	-1.27928	0.129228	0.659488	-0.303746	0.712167	0.999265
HORVU1Hr1G008560	undescribed protein	2.26303	2.34191	4.64226	1.72894	2.12177	2.21691	2.21431	1.96263	2.22048	1.57809	1.46728	2.79193	-0.700702	0.0355406	0.439394	-0.172909	0.602708	0.999265
HORVU1Hr1G008580	undescribed protein	0.314068	0.0590864	0.279373	0	0.154804	0.265558	0.632564	0.304283	0.254466	0.352679	0.373699	0.520692	-0.986885	0.353575	0.827944	0.140731	0.863444	0.999265
HORVU1Hr1G008620	Coiled-coil domain-containing protein 130	49.5891	64.6266	70.5469	64.8914	72.3458	77.6859	35.7932	37.1476	37.954	40.4046	26.7176	46.1048	0.0720678	0.682357	0.94836	0.0123759	0.944154	0.999265
HORVU1Hr1G008670	Lysosomal Pro-X carboxypeptidase	9.82662	11.611	12.7998	12.3058	11.4796	25.7694	3.33973	3.98272	2.29433	2.45481	1.71605	2.48743	0.297137	0.501453	0.889236	-0.509087	0.479187	0.999265
HORVU1Hr1G008690	Histone-lysine N-methyltransferase, H3 lysine-9 specific	5.36348	6.45291	5.38411	5.26713	5.88295	3.5525	4.14966	5.25002	3.12933	4.00999	4.58927	3.41878	-0.419481	0.197051	0.733122	-0.0202849	0.95144	0.999265
HORVU1Hr1G008810	myb domain protein 59	6.64347	5.66102	4.10164	10.3854	6.99602	8.96137	2.58051	2.39812	1.78155	2.96335	8.95613	3.31346	0.538411	0.18561	0.721456	1.03482	0.0513266	0.999265
HORVU1Hr1G008830	unknown function	0	0.167711	0	2.0525	0.443401	1.39029	0.0266425	0	0.17435	0.273436	0.215033	1.09229	4.79718	0.00190101	0.122429	2.91974	0.039926	0.999265
HORVU1Hr1G008900	Chromosome 3B, genomic scaffold, cultivar Chinese Spring	1.94947	2.85611	2.00874	1.83375	2.263	2.05629	0.499766	1.08986	0.482939	0.959781	0.830972	0.783186	-0.280483	0.331851	0.818413	0.395758	0.342343	0.999265
HORVU1Hr1G008940	Chaperone protein DnaJ	1.03685	1.49547	1.52762	0.967303	0.922884	1.16411	0.236796	0.273454	0.273809	0.45158	0.390161	0.765453	-0.548227	0.0278372	0.404458	0.960343	0.0110665	0.999265
HORVU1Hr1G009030	unknown function	24.8001	35.3327	25.3143	30.2937	30.0033	32.4343	14.7923	18.4901	13.0512	14.495	13.7296	14.6882	-0.0197745	0.923289	0.987508	-0.0787364	0.718494	0.999265
HORVU1Hr1G009050	Epoxide hydrolase 2	0.696181	0.349345	0.756382	0.327781	0.490959	0.561432	0.188564	0.482721	0.269335	0.534986	0.255301	0.294085	-0.500478	0.347742	0.82503	0.182007	0.769125	0.999265
HORVU1Hr1G009100	Potassium transporter family protein	8.10242	8.53873	9.08669	6.48796	9.08802	12.4018	5.21529	4.34595	5.54212	4.48839	4.05469	6.13743	-0.0798037	0.739618	0.960007	-0.03738	0.886873	0.999265
HORVU1Hr1G009140	unknown function	0	0	0	0	0	0	0	0	0	0	0	0	-0.19688	0.769119	0.967387	-0.266222	0.691745	0.999265
HORVU1Hr1G009200	UDP-Glycosyltransferase superfamily protein	1.85633	2.3998	1.52393	3.09168	2.73779	2.79743	0.535757	0.192977	0.78944	0.477383	0.951412	0.815776	0.444023	0.146929	0.678248	0.721359	0.146053	0.999265
HORVU1Hr1G009250	receptor kinase 2	4.05376	3.65353	3.58729	4.03399	2.2723	5.1496	3.19693	2.15501	2.39071	2.23813	3.08105	2.83988	-0.197703	0.461766	0.8746	0.111165	0.708474	0.999265
HORVU1Hr1G009560	Disease resistance protein RGA2	0.92542	0.352461	0.556781	0.531824	0.278705	0.176492	0.160083	0.0510842	0.124199	0.289653	0	0.0324167	-1.09438	0.113921	0.630739	-0.986375	0.348958	0.999265
HORVU1Hr1G009900	Nuclear pore complex protein NUP107	4.95551	6.48455	6.69921	4.79874	5.96285	7.67166	2.58594	2.14053	2.6895	1.96888	2.24912	2.80814	-0.145459	0.486088	0.883188	-0.0622591	0.794095	0.999265
HORVU1Hr1G009910	unknown function	0	0	0.387685	0	0	0	0.944016	1.07109	0.67973	0.990052	0.209815	1.67144	-1.18501	0.343548	0.822502	-0.323227	0.672144	0.999265
HORVU1Hr1G009920	ABC transporter G family member 5	1.54809	1.51902	1.10773	5.19739	2.22322	2.8919	0.18965	0.27197	0.704242	0.421743	0.396012	0.542607	1.05911	0.0200609	0.357537	0.422051	0.558826	0.999265
HORVU1Hr1G009950	arginine/serine-rich splicing factor 35	231.673	255.103	254.387	183.238	226.681	249.32	156.68	200.352	173.551	179.789	112.652	188.311	-0.337571	0.125633	0.652782	-0.149983	0.479081	0.999265
HORVU1Hr1G009970	undescribed protein	7.92429	0.288071	0	5.40696	0.890482	3.79449	0	0	0	0	0	0	1.88461	0.0729431	0.551097	-0.266222	0.869444	0.999265
HORVU1Hr1G009980	Peptidyl-prolyl cis-trans isomerase	32.4974	33.2525	37.6015	38.0448	47.3572	43.6491	11.7742	14.0459	17.2218	24.2808	27.2077	29.8311	0.149757	0.67122	0.946176	0.929324	0.0526784	0.999265
HORVU1Hr1G010130	alcohol dehydrogenase 1	3.75493	3.13843	3.70897	2.69663	2.5036	2.18017	3.82666	5.24229	5.20843	3.50308	2.5832	4.43864	-0.692932	0.0797907	0.564329	-0.446869	0.217517	0.999265
HORVU1Hr1G010190	Galactosyltransferase family protein	2.83256	3.57271	4.43195	1.73564	4.98865	9.24762	0.770158	1.50251	0.845755	0	0.505872	0.290606	0.166145	0.767996	0.967387	-1.32653	0.14239	0.999265
HORVU1Hr1G010210	SWEET14a	3.65808	0.604539	0.900191	0.293909	0.1017	0.100675	30.4155	49.1651	38.7302	27.6543	14.9057	19.7033	-3.06555	0.00387266	0.173622	-0.929674	0.0117054	0.999265
HORVU1Hr1G010220	Pentatricopeptide repeat-containing protein	3.56021	3.41292	3.02464	5.03659	3.63201	3.02935	0.481395	0.991071	0.442251	0.612881	1.30228	1.27181	0.0237355	0.935585	0.989996	0.756174	0.135443	0.999265
HORVU1Hr1G010230	Defensin-like protein	202.9	231.874	221.942	319.82	325.944	350.117	49.2579	39.1362	30.5366	61.6239	68.6873	55.6652	0.443905	0.177919	0.712863	0.685141	0.0478	0.999265
HORVU1Hr1G010250	Defensin-like protein	80.0531	114.531	92.8881	246.624	177.878	175.373	16.4488	16.4772	24.5946	22.2869	22.178	52.1867	0.901396	0.00159946	0.110827	0.671591	0.0170597	0.999265
HORVU1Hr1G010280	Chromosome 3B, genomic scaffold, cultivar Chinese Spring	1.16048	0.861291	0.679554	0.679258	1.05528	0.516888	0.171569	0.330415	0.368309	0.229722	0.0578551	0.242636	-0.456024	0.304185	0.806294	-0.788796	0.227084	0.999265
HORVU1Hr1G010300	Protein of Unknown Function (DUF239)	3.37046	3.54045	4.31461	1.21257	2.01298	3.23439	0	0.109397	0	0	0	0	-1.01151	0.00442598	0.186271	-0.775481	0.358705	0.999265
HORVU1Hr1G010360	Protein of Unknown Function (DUF239)	18.4752	16.6939	21.4517	7.53765	15.6632	23.2633	0	0.190915	0	0	0.066597	0	-0.565282	0.0598428	0.517323	-0.52288	0.673014	0.999265
HORVU1Hr1G010380	WEB family protein At5g16730, chloroplastic	1.70986	2.05461	3.05788	2.45854	2.27426	3.71251	1.25747	1.00238	1.01515	0.918262	1.04034	1.37417	0.157543	0.568116	0.911111	0.0344816	0.919277	0.999265
HORVU1Hr1G010400	Membrane protein, putative	0.312272	0.671394	0.66126	1.36985	0.900413	0.544737	0.0564776	0.108345	0.0604697	0.0654987	0.09929	0	0.523649	0.308111	0.806813	-0.589229	0.532747	0.999265
HORVU1Hr1G010510	unknown protein; LOCATED IN: endomembrane system; BEST Arabidopsis thaliana protein match is: unknown protein .	232.294	179.402	162.667	201.97	175.737	152.2	74.8799	67.2767	54.4467	68.5919	62.2224	59.7428	-0.266724	0.387568	0.837461	-0.0162794	0.958079	0.999265
HORVU1Hr1G010670	GDSL esterase/lipase	15.3142	17.9411	19.7964	9.32444	17.5389	22.1943	4.90954	4.63281	4.84815	2.47731	3.12177	5.24554	-0.34549	0.183514	0.718771	-0.44953	0.18101	0.999265
HORVU1Hr1G010720	Protein of Unknown Function (DUF239)	3.84376	2.9532	2.33102	1.42004	1.41834	3.93247	0	0.091104	0	0	0	0	-0.667039	0.0735853	0.551305	-0.788428	0.42872	0.999265
HORVU1Hr1G010780	sensitivity to red light reduced protein (SRR1)	1.2325	1.71073	1.87534	2.34202	2.01508	1.84945	0.767694	0.526334	0.714358	0.611173	1.21753	0.687291	0.210271	0.412147	0.85042	0.315518	0.341128	0.999265
HORVU1Hr1G010790	Protein of unknown function (DUF1639)	30.2417	34.3574	30.6837	29.7936	32.0656	31.507	7.19363	6.03342	5.31811	5.09064	9.06168	5.91626	-0.185315	0.413459	0.850579	0.113609	0.695558	0.999265
HORVU1Hr1G010800	Nuclear factor related to kappa-B-binding protein	3.06716	3.60001	3.92689	2.56243	2.82719	4.06166	3.30502	2.68044	4.44689	3.43483	2.06714	4.0145	-0.338213	0.280918	0.793257	-0.141644	0.650779	0.999265
HORVU1Hr1G010810	kinesin 3	4.35971	6.56267	5.50683	9.00662	7.53556	8.21315	0.858568	1.59768	1.27191	1.00055	1.84704	1.89754	0.448464	0.0593012	0.516198	0.36798	0.283281	0.999265
HORVU1Hr1G010820	Ribonuclease II/R family protein	3.66801	3.89951	4.67868	3.36364	4.1948	5.60926	2.21721	2.53328	3.00106	2.17046	1.83525	3.2045	-0.0728248	0.771402	0.967531	-0.116984	0.679924	0.999265
HORVU1Hr1G010840	ENTH/VHS family protein	0.322523	0.947365	1.11868	1.0329	0.654613	0.35448	0	0	0	0	0	0	-0.388145	0.407347	0.847629	-0.266222	0.77768	0.999265
HORVU1Hr1G010890	Pentatricopeptide repeat-containing protein	0.374505	0.634539	0.761578	0.850042	0.707366	0.368078	0.0665859	0.0978368	0.0936594	0.0301757	0.276468	0.141904	-0.11909	0.852351	0.979709	0.392509	0.715505	0.999265
HORVU1Hr1G010910	Glucan endo-1,3-beta-glucosidase 10	5.02088	7.04531	6.81844	12.7364	6.74853	8.87577	1.80806	0.827544	0.506897	0.590894	2.26476	3.70587	0.38658	0.372096	0.833022	0.931581	0.231048	0.999265
HORVU1Hr1G010930	integral membrane TerC family protein	2.60273	3.93317	4.86663	2.81758	3.9759	5.37399	1.48319	1.6022	3.43862	1.04525	1.63127	1.32578	-0.063228	0.860249	0.980633	-0.577612	0.183614	0.999265
HORVU1Hr1G010940	Transmembrane protein, putative	36.4672	36.777	58.2502	41.544	43.0468	64.9196	31.1691	17.1227	24.3042	26.4031	17.7354	25.7381	0.0323705	0.911339	0.98505	-0.0161802	0.955891	0.999265
HORVU1Hr1G010970	Pentatricopeptide repeat-containing protein	0.385352	0.577107	0.810873	0.561486	0.698895	0.713139	0.223835	0.14092	0.181182	0.157914	0.203392	0.323355	0.0366414	0.898469	0.98322	0.290158	0.496551	0.999265
HORVU1Hr1G011030	COP1-interacting protein-related	0.326643	0.451553	0.250224	0.624272	0.403124	0.550411	0.376559	0.304626	0	0	0.0697204	0.118425	0.463118	0.47512	0.877637	-1.19007	0.244952	0.999265
HORVU1Hr1G011100	Glucan endo-1,3-beta-glucosidase 10	0.265813	1.0094	0	0.353061	0.476989	0.311059	0.437655	0.335791	0	0.191921	0.634983	0	0.868245	0.498339	0.888666	-0.113007	0.9383	0.999265
HORVU1Hr1G011150	Pentatricopeptide repeat-containing protein	0.444806	0.560917	0.715991	0.632008	0.604993	0.655091	0.0450375	0.200138	0.143463	0.105958	0.246675	0.199972	-0.0105446	0.973627	0.995618	0.630462	0.235232	0.999265
HORVU1Hr1G011160	Pentatricopeptide repeat-containing protein	0.408331	0.848119	0.602175	0.904729	0.806703	0.249377	0.144328	0.202866	0.221234	0.140522	0.169296	0.281968	-0.279505	0.521884	0.895461	0.0281315	0.964883	0.999265
HORVU1Hr1G011260	Glucan endo-1,3-beta-glucosidase 10	6.06865e-10	0	0	0.00941239	0.467258	0.342447	0	0.0166552	0	0.0126448	5.17558e-09	0	2.41151	0.0621498	0.526933	-0.293517	0.833633	0.999265
HORVU1Hr1G011300	Pentatricopeptide repeat-containing protein	1.10385	1.41958	1.27713	1.23293	1.20093	1.02309	0.524797	0.555354	0.711969	0.333721	0.45092	0.335575	-0.299505	0.181697	0.716113	-0.636374	0.0433925	0.999265
HORVU1Hr1G011370	F-box family protein	10.9565	8.30438	11.8159	8.74452	9.6762	9.86634	6.23778	6.41174	8.3564	9.24415	4.81552	6.60911	-0.284604	0.261344	0.782839	-0.0563545	0.833969	0.999265
HORVU1Hr1G011380	undescribed protein	1.18505	1.66564	0.958179	0.666317	0.133214	0.227889	0.146637	0.142386	0	0	0.0979326	0.141092	-2.06746	0.00906942	0.258362	-0.249418	0.8127	0.999265
HORVU1Hr1G011390	undescribed protein	2.73983	4.25211	2.52289	3.28885	3.56479	2.06485	0.856158	0.206922	1.3082	1.53898	0.854984	1.15587	-0.263006	0.507523	0.89085	0.83826	0.183521	0.999265
HORVU1Hr1G011400	Pentatricopeptide repeat-containing protein	2.36366	3.61543	2.95614	3.9978	2.32012	2.58478	1.29927	1.2809	1.75059	1.58331	1.36578	1.55027	-0.188078	0.429451	0.859018	0.0824449	0.770119	0.999265
HORVU1Hr1G011420	ABL interactor-like protein 3	0.387444	0.162184	0.216419	0.301109	0.145397	0.612451	0.361572	0.236954	0.423432	0.345765	0.393697	0.363056	0.181522	0.795768	0.972195	0.142909	0.830627	0.999265
HORVU1Hr1G011430	Pyrimidine-specific ribonucleoside hydrolase RihA	5.22441	3.75342	3.42751	8.41811	7.60881	5.66563	2.25452	2.52713	3.18477	3.19702	1.16829	3.08092	0.638638	0.06555	0.533213	-0.23349	0.573042	0.999265
HORVU1Hr1G011480	tRNA dimethylallyltransferase	2.1587	0.552456	0.087056	1.15932	0.144698	0.537863	0	0	0	0	0	0	-0.188062	0.820434	0.975953	-0.266222	0.869089	0.999265
HORVU1Hr1G011490	Chromosome 3B, genomic scaffold, cultivar Chinese Spring	5.83672	6.06786	3.90493	7.36594	7.27524	7.07572	5.00488	3.4838	3.08574	3.72535	2.43504	3.6784	0.331872	0.322891	0.813878	-0.22732	0.563288	0.999265
HORVU1Hr1G011520	Glutamyl-tRNA reductase family protein	6.31955	6.59495	4.94305	4.92969	5.53997	6.51342	4.10427	2.25791	3.6536	1.96927	2.30452	3.69289	-0.219639	0.34886	0.825851	-0.308038	0.265982	0.999265
HORVU1Hr1G011530	Pentatricopeptide repeat-containing protein	0.215747	0.154651	0.244736	0.136163	0.272233	0.116417	0	0	0	0.0174178	0.0998544	0	-0.492387	0.474376	0.877338	1.54704	0.217102	0.999265
HORVU1Hr1G011650	Wall-associated receptor kinase 2	0.0507569	0.191272	0.201015	0.278905	0.278504	0.286624	0.0391358	0.0615802	0.104428	0.0173582	0.130224	0.0600406	0.894882	0.112038	0.630167	-0.136594	0.850676	0.999265
HORVU1Hr1G011720	Disease resistance protein	0.290915	0.286568	0.356495	0.230064	0.211463	0.230714	0.164327	0.0913802	0.175712	0.0399601	0.0970939	0.0483834	-0.616573	0.156971	0.687624	-1.06652	0.0776246	0.999265
HORVU1Hr1G011780	Structural constituent of ribosome	27.6105	34.7816	32.3324	36.7374	30.2175	33.3224	3.21163	4.79755	7.78027	3.74729	8.64966	6.82791	-0.0751453	0.775964	0.968493	0.342891	0.407445	0.999265
HORVU1Hr1G011800	AP2-like ethylene-responsive transcription factor	6.33053	4.73141	5.76843	2.51827	5.26192	3.84812	8.82113	8.69953	6.11928	6.0564	5.86551	4.78178	-0.744344	0.035315	0.439394	-0.471677	0.140084	0.999265
HORVU1Hr1G011840	DNA repair (Rad51) family protein	1.01171	1.58568	1.56533	1.02495	1.21875	2.12264	0.741257	0.432128	0.568676	0.46672	0.561503	0.462021	-0.103623	0.778568	0.968697	-0.17478	0.73044	0.999265
HORVU1Hr1G011890	Nucleotide-sugar transporter family protein	1.5698	0.648064	0.774865	1.3749	1.33881	1.30014	0.186261	0.0788944	0	0.039566	0.27733	0.121072	0.35376	0.451441	0.870189	0.776546	0.429592	0.999265
HORVU1Hr1G011900	unknown function	14.7319	19.2905	13.762	16.9272	19.4469	17.4575	8.33094	9.09894	9.6948	8.36751	5.71012	7.87719	0.0279093	0.889041	0.982173	-0.307005	0.159816	0.999265
HORVU1Hr1G011930	O-methyltransferase 1	0	0	0	0	0	0.0964681	0	0.0711391	0.128137	0.0659758	0	0.187362	0.59984	0.549008	0.906255	-0.101356	0.910558	0.999265
HORVU1Hr1G011990	Chymotrypsin inhibitor	0	0.592206	0	1.6854	1.59645	0	1.49385	0	2.26933	8.38644	0.489864	15.9316	1.00698	0.629248	0.932462	1.92807	0.242595	0.999265
HORVU1Hr1G012090	Subtilisin-chymotrypsin inhibitor CI-1B	97.3457	28.0038	31.1473	17.6692	17.3973	4.85235	1210.61	1102.43	1581.22	1011.18	2342.17	1138.83	-2.15054	0.00174006	0.117468	0.134133	0.770266	0.999265
HORVU1Hr1G012110	xylulose kinase-1	2.16098	2.8941	2.90125	4.0136	3.88722	3.81248	0.651597	0.669016	0.523165	0.739345	0.944474	0.408191	0.402128	0.198743	0.735043	0.121594	0.814271	0.999265
HORVU1Hr1G012130	Chymotrypsin inhibitor	22.0079	6.75656	8.41766	5.70794	7.81177	1.34564	1336.93	1123.61	1699.48	987.904	2962.4	1094.04	-1.59919	0.189307	0.726859	0.125903	0.793415	0.999265
HORVU1Hr1G012140	PATATIN-like protein 4	1.28429	2.44532	0.953398	10.3028	2.92717	7.55756	1.12447	0.719623	1.78538	1.2481	0.851576	2.84353	1.94025	0.00264325	0.144518	0.35693	0.612153	0.999265
HORVU1Hr1G012150	xylulose kinase-1	1.09107	1.89624	2.02775	1.65865	2.2441	2.65207	0.646344	0.25521	0.519849	0.629437	0.838653	0.302298	0.253427	0.538235	0.902429	0.302596	0.639005	0.999265
HORVU1Hr1G012170	Chymotrypsin inhibitor	1.61375	0	0.568224	0	0	0	230.975	173.897	275.452	119.594	396.652	129.036	-2.2923	0.181343	0.715895	-0.261905	0.499141	0.999265
HORVU1Hr1G012210	Protein of Unknown Function (DUF239)	3.75052	5.83331	5.459	1.42194	4.54565	6.97593	0.319655	0.205791	0.114582	0.0953085	0.358124	0	-0.568438	0.181437	0.715895	-0.799189	0.464945	0.999265
HORVU1Hr1G012240	Adenine/guanine permease AZG1	1.17429	1.26153	0.662557	1.56235	1.78937	1.06271	0.318841	0.509489	0.284401	0.236442	0.216188	0.495696	0.362186	0.343407	0.822502	-0.276105	0.637913	0.999265
HORVU1Hr1G012420	GPI-anchor transamidase	26.7949	35.8561	27.3464	30.6304	33.9344	26.4934	5.13462	6.15573	6.6097	4.65084	8.22587	7.87458	-0.135605	0.542056	0.904001	0.208962	0.443909	0.999265
HORVU1Hr1G012440	Pentatricopeptide repeat-containing protein	1.99651	3.37902	2.5532	3.87226	2.64552	2.61827	1.11622	0.798266	1.25826	0.575373	0.875537	1.09802	0.0472447	0.847961	0.979517	-0.294653	0.407452	0.999265
HORVU1Hr1G012460	Interactor of constitutive active ROPs 3	1.94441	2.20734	1.83092	2.10688	1.77538	2.78455	0.878729	0.674457	0.439123	0.365195	0.362413	0.71163	-0.00711995	0.978047	0.996841	-0.465896	0.259116	0.999265
HORVU1Hr1G012470	Ribosome biogenesis regulatory protein homolog	137.577	102.417	66.4189	73.3359	74.444	65.7658	43.8618	33.48	40.31	36.5787	29.666	33.941	-0.618477	0.120597	0.642271	-0.20984	0.598741	0.999265
HORVU1Hr1G012490	E3 ubiquitin-protein ligase SINA-like 11	0.408644	0.48509	0.448033	0.328891	0.74498	0.637755	0.237882	0.259624	0	0.239283	0.203037	0	0.114739	0.872342	0.981483	-0.195554	0.854963	0.999265
HORVU1Hr1G012660	unknown function	0.456206	5.24089	2.41758	9.60432	5.88809	10.404	0	0	0	0	0	0	2.02255	0.000453752	0.0539216	-0.266222	0.831864	0.999265
HORVU1Hr1G012680	UDP-Glycosyltransferase superfamily protein	2.19117	2.50059	1.4047	4.89243	3.48394	4.19533	0.328009	0.794169	0.0576702	0.731714	0.736066	0.540516	0.920084	0.0307143	0.415772	1.22174	0.111681	0.999265
HORVU1Hr1G012690	Tetraspanin family protein	39.7957	33.7058	34.9432	56.1266	48.8497	40.3961	11.0729	15.1496	13.135	10.2509	8.45515	13.5667	0.255405	0.430882	0.860084	-0.284661	0.411545	0.999265
HORVU1Hr1G012710	Low temperature-induced protein lt101.2	0.209579	0.543594	0.0996439	0.484384	0.242541	0.20653	13.8441	9.72814	37.8412	24.5989	6.2023	45.0454	0.0687997	0.96704	0.994952	0.139543	0.792798	0.999265
HORVU1Hr1G012730	4'-phosphopantetheinyl transferase superfamily	13.8178	17.7687	18.4974	17.209	14.9646	18.8532	8.10322	7.65145	10.3676	7.42694	8.52345	9.01319	-0.125586	0.467788	0.877338	-0.0333008	0.861429	0.999265
HORVU1Hr1G012740	Threonyl-tRNA synthetase, mitochondrial	45.6132	40.8878	37.6419	43.935	48.409	50.5461	9.15839	12.2295	8.29706	9.37898	21.7657	8.73355	0.0482351	0.865894	0.981027	0.340138	0.463264	0.999265
HORVU1Hr1G012770	Endosperm transfer cell specific PR60	15.5285	21.9214	11.7211	3.5626	7.06232	20.594	7.51451	5.73639	5.28379	4.63492	4.31965	8.58361	-0.97277	0.0740526	0.551545	-0.133658	0.832066	0.999265
HORVU1Hr1G012840	Cullin-associated NEDD8-dissociated protein 1	1.26746	1.29818	1.27291	0.544281	0.844594	1.45001	0	0	0	0	0	0	-0.641057	0.102389	0.610918	-0.266222	0.716747	0.999265
HORVU1Hr1G012870	Endosperm transfer cell specific PR60	314.366	329.08	310.593	120.061	191.661	313.094	70.5041	60.9856	86.3962	56.0904	108.338	75.3329	-0.848905	0.0122965	0.296402	0.144036	0.736782	0.999265
HORVU1Hr1G012880	Bifunctional inhibitor/lipid-transfer protein/seed storage 2S albumin superfamily protein	67.6424	66.2294	98.4393	40.2186	55.074	91.255	14.4654	9.9975	10.0085	7.57216	9.25085	4.71909	-0.529257	0.0656584	0.533268	-0.680102	0.0871467	0.999265
HORVU1Hr1G012890	Endosperm transfer cell specific PR60	4.68152	6.42135	5.72288	2.21068	2.88393	3.79509	1.10574	1.42123	0.788636	0	1.87747	0.367474	-1.06156	0.0249715	0.391057	-1.36396	0.0947831	0.999265
HORVU1Hr1G012910	Bifunctional inhibitor/lipid-transfer protein/seed storage 2S albumin superfamily protein	3.95822	4.22547	5.49451	1.79752	1.91596	2.86969	0.798164	0.901178	0.286326	0.595631	0.800193	0.508921	-1.20082	0.00329329	0.162688	0.0481385	0.935612	0.999265
HORVU1Hr1G012920	unknown function	4.34297	9.12666	5.80518	7.03871	8.45339	8.6339	2.5984	2.27792	0.945249	2.88599	7.17915	1.74989	0.234837	0.625718	0.931851	0.880687	0.216235	0.999265
[truncated: 19,791 more rows]

## Sheet: Data Set S3
Supplemental Data. Radchuk et al. (2023). Plant Cell.
[truncated: 170 more rows]

## Sheet: Data Set S4
Supplemental Data. Radchuk et al. (2023). Plant Cell.
[truncated: 316 more rows]

## Sheet: Data Set S5
Supplemental Data. Radchuk et al. (2023). Plant Cell.
[truncated: 121 more rows]
[truncated: 202 more columns]

[truncated: 3 more sheets: Data Set S6, Data Set S7, Data Set S8]
